# Supplementary material for: Transposons contribute to the acquisition of cell type-specific cis-elements in the brain
Source: Commun Biol. 2023 Jun 10;6:631. doi: 10.1038/s42003-023-04989-7 (PMC10257727; doi:10.1038/s42003-023-04989-7)
Supplement: Supplementary file 4 — Supplementary Data [file 42003_2023_4989_MOESM4_ESM.xlsx]

## Sheet: ATAC_peak_count
Supplementary Data 1 - The percentage of ATAC peaks that overlap with TEs for each cell belonging to the cell type (Fig. 4a,b)
Each row shows the cell names, the number of ATAC peaks, the number of ATAC peaks that overlap with TEs, the percentage of ATAC peaks overlapping with TEs, and the label (celltype, pseudo-time branch) of cell to which it belongs.
cell_name	Number_of_ATAC_peaks	Number_of_ATAC_peaks_overlapping_with_TEs	Percentage_of_ATAC_peaks_overlapping_with_TEs [%]	celltype_label	branch_label
TAATGCGCAGTTCTCATGCCGACTCCAATAATCTTA	10900	2963	27.1835	Inhibitory_neurons	('S0', 'S1')
CGCTCATTGTAGCAGCTATCCTTATAGAGGCTCTGA	6862	2107	30.7053	Inhibitory_neurons	('S0', 'S1')
GAGATTCCATACCTCGACACTCGTATCAAGGCGAAG	9462	2624	27.732	Inhibitory_neurons	('S0', 'S1')
ATTACTCGCGCTTATCGTGGAATTCAGTTAATCTTA	2240	642	28.6607	Inhibitory_neurons	('S3', 'S1')
TCTCGCGCAACGAATTCGCCGACTCCAAGGCTCTGA	1335	340	25.4682	Inhibitory_neurons	('S0', 'S1')
CGCTCATTGTAGGCTGCAGCCAAGCTTGCAGGACGT	2330	637	27.3391	Inhibitory_neurons	('S0', 'S1')
GAGATTCCAGTTCTCATGACCTACGCCACAGGACGT	1943	577	29.6963	Inhibitory_neurons	('S2', 'S1')
AGCGATAGCATTATTATTACCTACGCCAAGGCGAAG	14244	4401	30.8972	Inhibitory_neurons	('S0', 'S1')
TCCGCGAAACGGCGTTAAACTCGTATCAAGGCGAAG	9745	2552	26.1878	Inhibitory_neurons	('S0', 'S1')
GAATTCGTGGCTTACTCCACTCGTATCAAGGCGAAG	11293	2884	25.5379	Inhibitory_neurons	('S0', 'S1')
ATTCAGAAGCAAGACCGTGGAATTCAGTTAATCTTA	10343	2877	27.8159	Inhibitory_neurons	('S2', 'S1')
TAATGCGCTGGACGACTAGCCAAGCTTGGGCTCTGA	16090	4447	27.6383	Inhibitory_neurons	('S0', 'S1')
TAATGCGCGAGCGCGATGGGTAATAATGTAATCTTA	6636	1917	28.8879	Inhibitory_neurons	('S0', 'S1')
CGCTCATTGTAGCAGCTAACTCGTATCACCTATCCT	3696	1172	31.71	Inhibitory_neurons	('S0', 'S1')
CTGAAGCTCATTATTATTGCCAAGCTTGAGGCGAAG	5168	1367	26.4512	Inhibitory_neurons	('S0', 'S1')
TCCGGAGACAGACTAAGGACCTACGCCACAGGACGT	7986	2695	33.7466	Inhibitory_neurons	('S0', 'S1')
ATTACTCGAGCCGTAGTTGCCAAGCTTGGGCTCTGA	14145	4113	29.0774	Inhibitory_neurons	('S0', 'S1')
ATTACTCGTCCTCTGCCGTCCTTATAGAAGGCGAAG	11331	3626	32.0007	Inhibitory_neurons	('S0', 'S1')
GAGATTCCAGCCGTAGTTACCTACGCCATAATCTTA	926	278	30.0216	Inhibitory_neurons	('S3', 'S1')
GAGATTCCACTATTCATTACCTACGCCAATAGAGGC	612	188	30.719	Inhibitory_neurons	('S3', 'S1')
GAGATTCCGAGCGCGATGCCGACTCCAACAGGACGT	9897	2997	30.2819	Inhibitory_neurons	('S0', 'S1')
GAATTCGTGCGCTATGGTGGTAATAATGTAATCTTA	7157	1920	26.8269	Inhibitory_neurons	('S0', 'S1')
ATTCAGAATCTTAGCCTGGGTAATAATGGGCTCTGA	11131	3363	30.2129	Inhibitory_neurons	('S0', 'S1')
TCCGGAGACGTTACCGCTGGTAATAATGAGGCGAAG	803	227	28.269	Inhibitory_neurons	('S0', 'S1')
TCTCGCGCTGGTTGCCGTTCCTTATAGATAATCTTA	3092	964	31.1772	Inhibitory_neurons	('S0', 'S1')
GAGATTCCTCCTCTGCCGCATATCCTATGTACTGAC	390	118	30.2564	Inhibitory_neurons	('S0', 'S1')
TAATGCGCGAGCGCGATGCATATCCTATGGCTCTGA	18203	5249	28.8359	Inhibitory_neurons	('S2', 'S1')
GAGATTCCTCTTAGCCTGGGTAATAATGTAATCTTA	12741	3636	28.5378	Inhibitory_neurons	('S0', 'S1')
ATTCAGAACGTCGAGCGCCATATCCTATTAATCTTA	420	99	23.5714	Inhibitory_neurons	('S0', 'S1')
ATTCAGAAAACGAATTCGACCTACGCCAATAGAGGC	3427	1086	31.6895	Inhibitory_neurons	('S0', 'S1')
ATTACTCGTCTTAGCCTGCATATCCTATCAGGACGT	2094	572	27.3161	Inhibitory_neurons	('S0', 'S1')
AGCGATAGGATCTTCGCACATATCCTATATAGAGGC	908	268	29.5154	Inhibitory_neurons	('S0', 'S1')
CTGAAGCTGCAAGACCGTCATATCCTATGGCTCTGA	5643	1775	31.4549	Inhibitory_neurons	('S0', 'S1')
ATTACTCGAAGTACGCGAACCTACGCCAGTACTGAC	11608	3218	27.7223	Inhibitory_neurons	('S0', 'S1')
ATTCAGAACGCTTATCGTTCCTTATAGAGGCTCTGA	6607	1926	29.1509	Inhibitory_neurons	('S0', 'S1')
TCCGGAGACAGACTAAGGACTCGTATCAAGGCGAAG	2831	912	32.2148	Inhibitory_neurons	('S0', 'S1')
TCCGGAGACGCTTATCGTGGTAATAATGCCTATCCT	12098	3531	29.1866	Inhibitory_neurons	('S0', 'S1')
CTGAAGCTGTAGCAGCTAGCCAAGCTTGCAGGACGT	5442	1782	32.7453	Inhibitory_neurons	('S0', 'S1')
CTGAAGCTCTATATAGCCCCGACTCCAAGGCTCTGA	2338	642	27.4594	Inhibitory_neurons	('S0', 'S1')
CGGCTATGTTATTGAGGCGGAATTCAGTCAGGACGT	10281	3148	30.6196	Inhibitory_neurons	('S0', 'S1')
CTGAAGCTTTGCGAGCATTCCTTATAGAGTACTGAC	575	158	27.4783	Inhibitory_neurons	('S0', 'S1')
CTGAAGCTGATCTTCGCATCCTTATAGACAGGACGT	6210	1875	30.1932	Inhibitory_neurons	('S0', 'S1')
ATTACTCGTTGCGAGCATGGTAATAATGCAGGACGT	2079	574	27.6094	Inhibitory_neurons	('S0', 'S1')
TCCGGAGAGCGCGTTCATTCCTTATAGAAGGCGAAG	3107	903	29.0634	Inhibitory_neurons	('S0', 'S1')
CTGAAGCTTAAGTCCTGACCGACTCCAAGGCTCTGA	606	195	32.1782	Inhibitory_neurons	('S0', 'S1')
TCCGGAGAGACTGGACCAGGAATTCAGTAGGCGAAG	8220	2283	27.7737	Inhibitory_neurons	('S2', 'S1')
CGCTCATTACTATTCATTACCTACGCCACAGGACGT	449	169	37.6392	Inhibitory_neurons	('S0', 'S1')
CGGCTATGGTAGGCTGCAGCCAAGCTTGCAGGACGT	10398	3287	31.6118	Inhibitory_neurons	('S0', 'S1')
TCTCGCGCGCTTGAAGAGACCTACGCCAAGGCGAAG	2860	797	27.8671	Inhibitory_neurons	('S0', 'S1')
TAATGCGCAGTTCTCATGACTCGTATCAGTACTGAC	768	294	38.2812	Inhibitory_neurons	('S0', 'S1')
ATTCAGAATCTTAGCCTGTCCTTATAGAGGCTCTGA	10196	3111	30.512	Inhibitory_neurons	('S0', 'S1')
CTGAAGCTTTGCGAGCATACTCGTATCAAGGCGAAG	18811	5275	28.0421	Inhibitory_neurons	('S0', 'S1')
ATTACTCGGTAGGATAAGTCCTTATAGACAGGACGT	7412	2111	28.4808	Inhibitory_neurons	('S0', 'S1')
GAGATTCCGCGCTATGGTGGAATTCAGTCAGGACGT	8707	2588	29.7232	Inhibitory_neurons	('S0', 'S1')
TAATGCGCTTATTGAGGCCATATCCTATGTACTGAC	11410	3451	30.2454	Inhibitory_neurons	('S0', 'S1')
TCCGCGAAAAGTACGCGATCCTTATAGAATAGAGGC	4768	1395	29.2576	Inhibitory_neurons	('S0', 'S1')
ATTACTCGCAGCTAGCGGGGTAATAATGTAATCTTA	11633	3322	28.5567	Inhibitory_neurons	('S0', 'S1')
GAGATTCCAAGTAGCTCAGCCAAGCTTGCAGGACGT	7030	2103	29.9147	Inhibitory_neurons	('S0', 'S1')
TCCGGAGAGCGCTATGGTACTCGTATCAGTACTGAC	2984	782	26.2064	Inhibitory_neurons	('S0', 'S1')
CGCTCATTTGATATTGCGACCTACGCCAAGGCGAAG	1597	334	20.9142	Inhibitory_neurons	('S0', 'S1')
CGCTCATTTTATTGAGGCTCCTTATAGACAGGACGT	12588	4047	32.1497	Inhibitory_neurons	('S0', 'S1')
CGGCTATGGCGCGTTCATGCCAAGCTTGTAATCTTA	19575	6133	31.3308	Inhibitory_neurons	('S0', 'S1')
AGCGATAGGTAGCAGCTATCCTTATAGATAATCTTA	549	171	31.1475	Inhibitory_neurons	('S0', 'S1')
GAATTCGTAGCCGTAGTTGGTAATAATGAGGCGAAG	912	258	28.2895	Inhibitory_neurons	('S2', 'S1')
TCCGCGAAGATTCTTGAAGCCAAGCTTGGGCTCTGA	3778	1064	28.163	Inhibitory_neurons	('S0', 'S1')
TCTCGCGCTAGGTAACTTCCGACTCCAACAGGACGT	779	179	22.9782	Inhibitory_neurons	('S2', 'S1')
GAATTCGTCCAGATACGGCATATCCTATAGGCGAAG	8480	2582	30.4481	Inhibitory_neurons	('S0', 'S1')
CGGCTATGCTAAGCCTTGGGAATTCAGTATAGAGGC	467	112	23.9829	Inhibitory_neurons	('S0', 'S1')
CTGAAGCTAACGAATTCGGGTAATAATGGTACTGAC	699	204	29.1845	Inhibitory_neurons	('S0', 'S1')
ATTCAGAACGCTTATCGTCATATCCTATTAATCTTA	1462	423	28.933	Inhibitory_neurons	('S2', 'S1')
TCCGGAGAGCAAGACCGTACCTACGCCAAGGCGAAG	3844	1037	26.9771	Inhibitory_neurons	('S0', 'S1')
GAATTCGTACGGCGTTAAGGAATTCAGTCAGGACGT	2507	806	32.15	Inhibitory_neurons	('S0', 'S1')
CGCTCATTTCTATCGCTGACCTACGCCACAGGACGT	1527	489	32.0236	Inhibitory_neurons	('S0', 'S1')
AGCGATAGCCTCAGCTCCGGAATTCAGTGGCTCTGA	4467	1246	27.8934	Inhibitory_neurons	('S0', 'S1')
CGCTCATTAACGAATTCGGGTAATAATGGGCTCTGA	12480	3741	29.976	Inhibitory_neurons	('S0', 'S1')
TCCGCGAAGGCTTACTCCACCTACGCCATAATCTTA	15702	4979	31.7093	Inhibitory_neurons	('S0', 'S1')
CGGCTATGGTAGGATAAGGGTAATAATGAGGCGAAG	10349	3291	31.8002	Inhibitory_neurons	('S0', 'S1')
TAATGCGCTAGAGGCGTTGCCAAGCTTGGGCTCTGA	5144	1506	29.2768	Inhibitory_neurons	('S3', 'S1')
TAATGCGCACGGCGTTAAACTCGTATCATAATCTTA	18595	5844	31.4278	Inhibitory_neurons	('S0', 'S1')
ATTACTCGTGATATTGCGACTCGTATCAAGGCGAAG	1291	422	32.6878	Inhibitory_neurons	('S0', 'S1')
ATTCAGAACGTCGAGCGCGGAATTCAGTGTACTGAC	1271	364	28.6389	Inhibitory_neurons	('S0', 'S1')
CGCTCATTTGATATTGCGCATATCCTATTAATCTTA	14258	4560	31.982	Inhibitory_neurons	('S0', 'S1')
CTGAAGCTAGCCGTAGTTTCCTTATAGAGTACTGAC	3469	914	26.3477	Inhibitory_neurons	('S0', 'S1')
TCCGCGAAGCGCTATGGTACTCGTATCATAATCTTA	13212	3865	29.2537	Inhibitory_neurons	('S0', 'S1')
ATTCAGAATATTGCTGGAGGAATTCAGTCCTATCCT	662	200	30.2115	Inhibitory_neurons	('S0', 'S1')
TCCGCGAATGGACGACTAACTCGTATCATAATCTTA	485	143	29.4845	Inhibitory_neurons	('S0', 'S1')
TCCGCGAAACGGCGTTAAGCCAAGCTTGTAATCTTA	5256	1536	29.2237	Inhibitory_neurons	('S0', 'S1')
GAATTCGTCGCTTATCGTGGTAATAATGCAGGACGT	10303	2795	27.128	Inhibitory_neurons	('S0', 'S1')
GAATTCGTTATTGCTGGACCGACTCCAACAGGACGT	9105	2603	28.5887	Inhibitory_neurons	('S0', 'S1')
ATTCAGAACAGCTAGCGGGCCAAGCTTGTAATCTTA	11249	3329	29.5937	Inhibitory_neurons	('S0', 'S1')
CGCTCATTTTGCTTAGATACTCGTATCAATAGAGGC	816	222	27.2059	Inhibitory_neurons	('S0', 'S1')
TCCGGAGACTATATAGCCACTCGTATCAAGGCGAAG	11689	3495	29.8999	Inhibitory_neurons	('S2', 'S1')
TCCGGAGACAGCTAGCGGACCTACGCCAATAGAGGC	376	122	32.4468	Inhibitory_neurons	('S3', 'S1')
TCTCGCGCTTGCTTAGATGGTAATAATGGGCTCTGA	1491	406	27.23	Inhibitory_neurons	('S0', 'S1')
TAATGCGCCGCTTATCGTCCGACTCCAACAGGACGT	4386	1357	30.9394	Inhibitory_neurons	('S0', 'S1')
GAATTCGTTGGTTGCCGTGGTAATAATGGTACTGAC	658	161	24.4681	Inhibitory_neurons	('S0', 'S1')
GAGATTCCGTAGCAGCTAACTCGTATCACCTATCCT	3806	1062	27.9033	Inhibitory_neurons	('S0', 'S1')
GAATTCGTGTAGCAGCTACCGACTCCAAGGCTCTGA	6951	2078	29.895	Inhibitory_neurons	('S0', 'S1')
GAATTCGTCAGACTAAGGACTCGTATCAAGGCGAAG	16016	4308	26.8981	Inhibitory_neurons	('S0', 'S1')
CTGAAGCTTCTTAGCCTGGGTAATAATGAGGCGAAG	10529	3091	29.357	Inhibitory_neurons	('S0', 'S1')
ATTACTCGCTATATAGCCACTCGTATCAAGGCGAAG	13898	3950	28.4214	Inhibitory_neurons	('S0', 'S1')
TAATGCGCCGTCGAGCGCACCTACGCCAGTACTGAC	1061	302	28.4637	Inhibitory_neurons	('S2', 'S1')
CGCTCATTACTATTCATTACTCGTATCATAATCTTA	4858	1446	29.7653	Inhibitory_neurons	('S0', 'S1')
CGCTCATTCGTCGAGCGCGGTAATAATGCAGGACGT	3818	1148	30.0681	Inhibitory_neurons	('S0', 'S1')
GAGATTCCAACGAATTCGACCTACGCCAAGGCGAAG	1147	363	31.6478	Inhibitory_neurons	('S0', 'S1')
CGCTCATTACGGCGTTAAGGAATTCAGTTAATCTTA	11534	3437	29.7989	Inhibitory_neurons	('S0', 'S1')
CTGAAGCTCGAATGGAGCCCGACTCCAAGTACTGAC	3866	1130	29.2292	Inhibitory_neurons	('S0', 'S1')
GAGATTCCTCTTAGCCTGGGAATTCAGTCAGGACGT	7421	2181	29.3896	Inhibitory_neurons	('S0', 'S1')
TCTCGCGCTCTATCGCTGGGTAATAATGAGGCGAAG	3477	921	26.4884	Inhibitory_neurons	('S3', 'S1')
TCCGGAGACAGACTAAGGCATATCCTATAGGCGAAG	5855	1878	32.0751	Inhibitory_neurons	('S0', 'S1')
ATTCAGAACAGCTAGCGGGGTAATAATGAGGCGAAG	13673	4245	31.0466	Inhibitory_neurons	('S0', 'S1')
GAATTCGTGATCTTCGCACCGACTCCAAGTACTGAC	1136	325	28.6092	Inhibitory_neurons	('S3', 'S1')
TAATGCGCCTATATAGCCCATATCCTATAGGCGAAG	1235	318	25.749	Inhibitory_neurons	('S0', 'S1')
TCCGCGAACAGACTAAGGTCCTTATAGAGGCTCTGA	3653	972	26.6083	Inhibitory_neurons	('S2', 'S1')
ATTACTCGTTGCTTAGATGGTAATAATGCCTATCCT	838	263	31.3842	Inhibitory_neurons	('S0', 'S1')
CGCTCATTTTCGAATATTACTCGTATCACCTATCCT	7843	2444	31.1615	Inhibitory_neurons	('S0', 'S1')
ATTACTCGATACCTCGACCCGACTCCAACCTATCCT	21981	6485	29.5028	Inhibitory_neurons	('S0', 'S1')
TAATGCGCAAGTACGCGATCCTTATAGATAATCTTA	3229	852	26.3859	Inhibitory_neurons	('S0', 'S1')
CGCTCATTAAGTAGCTCAGGTAATAATGCAGGACGT	7198	2172	30.175	Inhibitory_neurons	('S0', 'S1')
CGGCTATGCCAGATACGGCCGACTCCAAGTACTGAC	1315	371	28.2129	Inhibitory_neurons	('S0', 'S1')
CTGAAGCTTTGCTTAGATGGTAATAATGGGCTCTGA	4442	1367	30.7744	Inhibitory_neurons	('S0', 'S1')
GAATTCGTAACGAATTCGGCCAAGCTTGCAGGACGT	823	246	29.8906	Inhibitory_neurons	('S0', 'S1')
CGCTCATTACGGCGTTAAACTCGTATCACAGGACGT	9485	2904	30.6168	Inhibitory_neurons	('S0', 'S1')
TCCGCGAACCTCAGCTCCGGTAATAATGGGCTCTGA	460	119	25.8696	Inhibitory_neurons	('S0', 'S1')
TCCGGAGAAGTCCGCTGCGGTAATAATGGTACTGAC	6522	1810	27.7522	Inhibitory_neurons	('S0', 'S1')
GAATTCGTCTACTAATAAGGTAATAATGAGGCGAAG	6085	1819	29.8932	Inhibitory_neurons	('S0', 'S1')
TCCGGAGAAAGTAGCTCATCCTTATAGAAGGCGAAG	392	128	32.6531	Inhibitory_neurons	('S0', 'S1')
GAGATTCCTTGCGAGCATACTCGTATCAAGGCGAAG	9922	2527	25.4687	Inhibitory_neurons	('S0', 'S1')
GAATTCGTGAGCGCGATGGCCAAGCTTGTAATCTTA	20073	5870	29.2433	Inhibitory_neurons	('S0', 'S1')
AGCGATAGGCTTGAAGAGGCCAAGCTTGTAATCTTA	15515	4877	31.4341	Inhibitory_neurons	('S0', 'S1')
ATTCAGAATCCTCTGCCGGGAATTCAGTCAGGACGT	2928	788	26.9126	Inhibitory_neurons	('S0', 'S1')
TAATGCGCTCAATCTCCTACTCGTATCATAATCTTA	10236	2668	26.0649	Inhibitory_neurons	('S0', 'S1')
ATTACTCGAAGTAGCTCAGCCAAGCTTGCAGGACGT	979	223	22.7783	Inhibitory_neurons	('S0', 'S1')
TCTCGCGCTGGTTGCCGTGGAATTCAGTCAGGACGT	1613	409	25.3565	Inhibitory_neurons	('S0', 'S1')
ATTCAGAACTACTAATAACATATCCTATTAATCTTA	3275	673	20.5496	Inhibitory_neurons	('S0', 'S1')
CGGCTATGGTAGGATAAGGGTAATAATGTAATCTTA	3002	698	23.2512	Inhibitory_neurons	('S0', 'S1')
GAGATTCCAGTCCGCTGCGGTAATAATGAGGCGAAG	5447	1210	22.2141	Inhibitory_neurons	('S0', 'S1')
TCTCGCGCTATTGCTGGATCCTTATAGACAGGACGT	894	177	19.7987	Inhibitory_neurons	('S0', 'S1')
CGCTCATTGATTCTTGAAGGTAATAATGAGGCGAAG	3820	953	24.9476	Inhibitory_neurons	('S0', 'S1')
TAATGCGCAGTCCGCTGCACTCGTATCACCTATCCT	2527	578	22.873	Inhibitory_neurons	('S0', 'S1')
GAGATTCCAGTCCGCTGCACTCGTATCAGGCTCTGA	977	156	15.9672	Inhibitory_neurons	('S0', 'S1')
TCCGCGAAAGTCCGCTGCACTCGTATCAGTACTGAC	351	87	24.7863	Inhibitory_neurons	('S0', 'S1')
CTGAAGCTTGGTTGCCGTGGAATTCAGTGTACTGAC	2270	586	25.815	Inhibitory_neurons	('S0', 'S1')
ATTACTCGAACGAATTCGACTCGTATCAAGGCGAAG	9472	2079	21.9489	Inhibitory_neurons	('S0', 'S1')
TCTCGCGCTAGGTAACTTGGTAATAATGAGGCGAAG	3181	685	21.5341	Inhibitory_neurons	('S0', 'S1')
TAATGCGCTCCTCTGCCGACTCGTATCAAGGCGAAG	3146	687	21.8373	Inhibitory_neurons	('S0', 'S1')
ATTCAGAACGCTTATCGTACTCGTATCACAGGACGT	1565	381	24.345	Inhibitory_neurons	('S0', 'S1')
AGCGATAGTATTGCTGGAGCCAAGCTTGTAATCTTA	5177	1306	25.227	Inhibitory_neurons	('S0', 'S1')
CTGAAGCTCAGACTAAGGGGAATTCAGTAGGCGAAG	3204	578	18.04	Inhibitory_neurons	('S0', 'S1')
ATTCAGAATTCGAATATTACCTACGCCAAGGCGAAG	3405	665	19.5301	Inhibitory_neurons	('S0', 'S1')
ATTCAGAACTACTAATAAACCTACGCCACAGGACGT	3390	780	23.0088	Inhibitory_neurons	('S0', 'S1')
ATTCAGAAGCGCTATGGTCCGACTCCAATAATCTTA	843	135	16.0142	Inhibitory_neurons	('S0', 'S1')
CTGAAGCTCGCTTATCGTGCCAAGCTTGCAGGACGT	492	115	23.374	Inhibitory_neurons	('S0', 'S1')
TCTCGCGCATACCTCGACGGTAATAATGAGGCGAAG	1489	305	20.4835	Inhibitory_neurons	('S0', 'S1')
GAATTCGTCATTATTATTGGAATTCAGTAGGCGAAG	7602	1859	24.4541	Inhibitory_neurons	('S3', 'S1')
ATTCAGAACGTCGAGCGCCATATCCTATCAGGACGT	2736	717	26.2061	Inhibitory_neurons	('S0', 'S1')
TCTCGCGCGCGCGTTCATGCCAAGCTTGTAATCTTA	6446	1390	21.5638	Inhibitory_neurons	('S0', 'S1')
CGGCTATGTAAGTCCTGAGCCAAGCTTGCAGGACGT	5446	1522	27.9471	Inhibitory_neurons	('S0', 'S1')
CGCTCATTCTACTAATAAACTCGTATCACCTATCCT	2528	671	26.5427	Inhibitory_neurons	('S0', 'S1')
GAGATTCCATACCTCGACGGTAATAATGCCTATCCT	6650	1618	24.3308	Inhibitory_neurons	('S0', 'S1')
TAATGCGCCTAAGCCTTGACCTACGCCATAATCTTA	2787	614	22.0309	Inhibitory_neurons	('S0', 'S1')
ATTCAGAACGAATGGAGCCATATCCTATGTACTGAC	1228	242	19.7068	Inhibitory_neurons	('S0', 'S1')
AGCGATAGGACTGGACCAGCCAAGCTTGAGGCGAAG	3746	870	23.2248	Inhibitory_neurons	('S0', 'S1')
GAATTCGTTATTGCTGGAGCCAAGCTTGCAGGACGT	405	127	31.358	Inhibitory_neurons	('S0', 'S1')
TCCGCGAAACTATTCATTACCTACGCCAGGCTCTGA	1150	324	28.1739	Inhibitory_neurons	('S0', 'S1')
CTGAAGCTTTATTGAGGCCATATCCTATGGCTCTGA	1619	360	22.2359	Inhibitory_neurons	('S0', 'S1')
GAATTCGTTAAGTCCTGAACCTACGCCAAGGCGAAG	1266	360	28.436	Inhibitory_neurons	('S0', 'S1')
CTGAAGCTGATCTTCGCAGGAATTCAGTGGCTCTGA	4338	1098	25.3112	Inhibitory_neurons	('S3', 'S1')
GAGATTCCTGGTTGCCGTGGAATTCAGTAGGCGAAG	3578	940	26.2717	Inhibitory_neurons	('S0', 'S1')
GAATTCGTTAAGTCCTGACCGACTCCAATAATCTTA	3771	949	25.1657	Inhibitory_neurons	('S0', 'S1')
GAGATTCCGACTGGACCAACCTACGCCAAGGCGAAG	650	155	23.8462	Inhibitory_neurons	('S0', 'S1')
CGGCTATGACTATTCATTCCGACTCCAACAGGACGT	718	175	24.3733	Inhibitory_neurons	('S0', 'S1')
ATTCAGAATGGACGACTAGCCAAGCTTGGGCTCTGA	5850	1173	20.0513	Inhibitory_neurons	('S0', 'S1')
GAGATTCCTGGACGACTAACTCGTATCAAGGCGAAG	2493	546	21.9013	Inhibitory_neurons	('S0', 'S1')
TAATGCGCGATTCTTGAAACCTACGCCACAGGACGT	2737	674	24.6255	Inhibitory_neurons	('S0', 'S1')
TCCGCGAATTATTGAGGCTCCTTATAGAAGGCGAAG	2066	484	23.4269	Inhibitory_neurons	('S0', 'S1')
TCCGGAGACATTATTATTACCTACGCCAGGCTCTGA	792	229	28.9141	Inhibitory_neurons	('S0', 'S1')
CGGCTATGGCGCTATGGTGGAATTCAGTAGGCGAAG	7766	2022	26.0366	Inhibitory_neurons	('S0', 'S1')
CTGAAGCTAGTCCGCTGCACCTACGCCAGGCTCTGA	1379	309	22.4075	Inhibitory_neurons	('S0', 'S1')
TAATGCGCGTAGCAGCTAGGTAATAATGCAGGACGT	749	173	23.0975	Inhibitory_neurons	('S0', 'S1')
TAATGCGCGCTTGAAGAGGGTAATAATGATAGAGGC	3600	776	21.5556	Inhibitory_neurons	('S0', 'S1')
TAATGCGCCGAATGGAGCACCTACGCCAATAGAGGC	373	128	34.3164	Inhibitory_neurons	('S0', 'S1')
TCCGCGAATGGTTGCCGTGGTAATAATGGGCTCTGA	369	109	29.5393	Inhibitory_neurons	('S0', 'S1')
ATTCAGAACAGACTAAGGACCTACGCCACCTATCCT	4033	852	21.1257	Inhibitory_neurons	('S0', 'S1')
ATTCAGAACTAAGCCTTGGCCAAGCTTGCAGGACGT	866	222	25.6351	Inhibitory_neurons	('S0', 'S1')
TCTCGCGCGTAGGCTGCAGCCAAGCTTGGGCTCTGA	1113	175	15.7233	Inhibitory_neurons	('S0', 'S1')
GAATTCGTGGCTTACTCCGCCAAGCTTGGTACTGAC	3491	737	21.1114	Inhibitory_neurons	('S0', 'S1')
CGGCTATGACTATTCATTCCGACTCCAAGGCTCTGA	1957	469	23.9653	Inhibitory_neurons	('S0', 'S1')
CGCTCATTCGTTACCGCTACCTACGCCACCTATCCT	409	127	31.0513	Inhibitory_neurons	('S0', 'S1')
TAATGCGCGAGCGCGATGGGAATTCAGTTAATCTTA	871	156	17.9104	Inhibitory_neurons	('S0', 'S1')
ATTACTCGCGTTACCGCTGGTAATAATGCCTATCCT	598	159	26.5886	Inhibitory_neurons	('S0', 'S1')
CGCTCATTCAGACTAAGGCCGACTCCAAATAGAGGC	3499	747	21.349	Inhibitory_neurons	('S0', 'S1')
GAATTCGTCCAGATACGGGCCAAGCTTGTAATCTTA	909	245	26.9527	Inhibitory_neurons	('S0', 'S1')
ATTACTCGCCAGATACGGTCCTTATAGAAGGCGAAG	4509	1087	24.1073	Inhibitory_neurons	('S0', 'S1')
GAATTCGTCGAATGGAGCACTCGTATCAAGGCGAAG	3733	826	22.127	Inhibitory_neurons	('S0', 'S1')
CGGCTATGCAGACTAAGGGCCAAGCTTGGGCTCTGA	2276	523	22.9789	Inhibitory_neurons	('S0', 'S1')
TAATGCGCGCTTGAAGAGGGAATTCAGTTAATCTTA	4441	1215	27.3587	Inhibitory_neurons	('S3', 'S1')
TCTCGCGCTTGCGAGCATGGAATTCAGTGTACTGAC	5511	1274	23.1174	Inhibitory_neurons	('S0', 'S1')
CGGCTATGGCGCGTTCATACTCGTATCAAGGCGAAG	3969	1008	25.3968	Inhibitory_neurons	('S2', 'S1')
CGCTCATTCCTCAGCTCCTCCTTATAGAGGCTCTGA	2169	446	20.5625	Inhibitory_neurons	('S3', 'S1')
GAATTCGTCATTATTATTCCGACTCCAAGGCTCTGA	2759	510	18.485	Inhibitory_neurons	('S0', 'S1')
ATTCAGAATTCGAATATTGGAATTCAGTGTACTGAC	548	119	21.7153	Inhibitory_neurons	('S0', 'S1')
ATTCAGAAAACGAATTCGCATATCCTATAGGCGAAG	3583	802	22.3835	Inhibitory_neurons	('S0', 'S1')
CTGAAGCTTTCGAATATTACCTACGCCACAGGACGT	482	103	21.3693	Inhibitory_neurons	('S0', 'S1')
ATTACTCGCGAATGGAGCGGTAATAATGCAGGACGT	1987	461	23.2008	Inhibitory_neurons	('S0', 'S1')
CTGAAGCTTCAATCTCCTGGAATTCAGTCAGGACGT	654	158	24.159	Inhibitory_neurons	('S0', 'S1')
TCTCGCGCCTAAGCCTTGCCGACTCCAACAGGACGT	931	199	21.3749	Inhibitory_neurons	('S0', 'S1')
TCTCGCGCAAGTACGCGAACTCGTATCACAGGACGT	5607	1267	22.5968	Inhibitory_neurons	('S0', 'S1')
CTGAAGCTTCCTCTGCCGGCCAAGCTTGGTACTGAC	882	225	25.5102	Inhibitory_neurons	('S0', 'S1')
CGGCTATGTCAATCTCCTCCGACTCCAATAATCTTA	5854	1730	29.5524	Inhibitory_neurons	('S0', 'S1')
GAATTCGTGATCTTCGCAGGAATTCAGTGTACTGAC	1304	264	20.2454	Inhibitory_neurons	('S0', 'S1')
AGCGATAGCGCTTATCGTCCGACTCCAAGTACTGAC	4911	1240	25.2494	Inhibitory_neurons	('S0', 'S1')
ATTCAGAAGCTTGAAGAGCCGACTCCAAAGGCGAAG	3436	682	19.8487	Inhibitory_neurons	('S0', 'S1')
GAATTCGTGACTGGACCAACTCGTATCATAATCTTA	3217	679	21.1066	Inhibitory_neurons	('S0', 'S1')
TCCGGAGAGGCTTACTCCGCCAAGCTTGTAATCTTA	1098	232	21.1293	Inhibitory_neurons	('S0', 'S1')
TAATGCGCAAGTAGCTCACATATCCTATAGGCGAAG	855	161	18.8304	Inhibitory_neurons	('S0', 'S1')
CGCTCATTACTATTCATTACCTACGCCAAGGCGAAG	1513	336	22.2075	Inhibitory_neurons	('S0', 'S1')
ATTCAGAACTACTAATAATCCTTATAGATAATCTTA	1224	259	21.1601	Inhibitory_neurons	('S0', 'S1')
TAATGCGCGTAGGCTGCAGGAATTCAGTGGCTCTGA	4681	1101	23.5206	Inhibitory_neurons	('S0', 'S1')
TCTCGCGCGATTCTTGAATCCTTATAGAAGGCGAAG	970	220	22.6804	Inhibitory_neurons	('S0', 'S1')
GAATTCGTGAGCGCGATGCCGACTCCAATAATCTTA	623	102	16.3724	Inhibitory_neurons	('S0', 'S1')
TCTCGCGCTAGAGGCGTTCATATCCTATAGGCGAAG	812	199	24.5074	Inhibitory_neurons	('S3', 'S1')
ATTCAGAATAGGTAACTTGGAATTCAGTAGGCGAAG	2486	510	20.5149	Inhibitory_neurons	('S0', 'S1')
ATTCAGAAGCTTGAAGAGTCCTTATAGAGTACTGAC	6014	1397	23.2291	Inhibitory_neurons	('S0', 'S1')
GAATTCGTCAGACTAAGGGGAATTCAGTGGCTCTGA	5069	1071	21.1284	Inhibitory_neurons	('S0', 'S1')
ATTACTCGGATTCTTGAAACCTACGCCAAGGCGAAG	4548	1162	25.5497	Inhibitory_neurons	('S0', 'S1')
TCTCGCGCACGGCGTTAAGGTAATAATGAGGCGAAG	1148	258	22.4739	Inhibitory_neurons	('S0', 'S1')
TAATGCGCCTAAGCCTTGTCCTTATAGATAATCTTA	1964	395	20.112	Inhibitory_neurons	('S0', 'S1')
ATTCAGAAAGTTCTCATGCCGACTCCAAGTACTGAC	4833	1026	21.2291	Inhibitory_neurons	('S0', 'S1')
CGGCTATGGGCTTACTCCTCCTTATAGAGGCTCTGA	9727	2430	24.982	Inhibitory_neurons	('S3', 'S1')
GAGATTCCGATCTTCGCACATATCCTATATAGAGGC	4300	1247	29	SOM+_Interneurons	('S0', 'S1')
TAATGCGCTTCGAATATTGGAATTCAGTGTACTGAC	7472	1975	26.432	SOM+_Interneurons	('S0', 'S1')
ATTACTCGCTACTAATAAGGTAATAATGCCTATCCT	12787	3331	26.0499	SOM+_Interneurons	('S3', 'S1')
TAATGCGCTCCTCTGCCGCCGACTCCAAGGCTCTGA	2338	572	24.4654	SOM+_Interneurons	('S0', 'S1')
TCTCGCGCATACCTCGACCCGACTCCAAAGGCGAAG	1404	336	23.9316	SOM+_Interneurons	('S0', 'S1')
CGCTCATTGACTGGACCAGGTAATAATGGTACTGAC	7079	1999	28.2385	SOM+_Interneurons	('S0', 'S1')
GAGATTCCTCCTCTGCCGCCGACTCCAAGGCTCTGA	2660	767	28.8346	SOM+_Interneurons	('S0', 'S1')
ATTACTCGAGTTCTCATGGGAATTCAGTCCTATCCT	14943	4181	27.9797	SOM+_Interneurons	('S0', 'S1')
TCCGCGAAAGTTCTCATGCATATCCTATTAATCTTA	2919	822	28.1603	SOM+_Interneurons	('S0', 'S1')
GAATTCGTGTAGGATAAGACCTACGCCATAATCTTA	2140	705	32.9439	SOM+_Interneurons	('S0', 'S1')
TAATGCGCTCCTCTGCCGGCCAAGCTTGCCTATCCT	4121	1122	27.2264	SOM+_Interneurons	('S0', 'S1')
ATTACTCGTATTGCTGGAACTCGTATCACCTATCCT	12830	3439	26.8044	SOM+_Interneurons	('S0', 'S1')
ATTACTCGCTACTAATAACCGACTCCAACCTATCCT	6095	1767	28.991	SOM+_Interneurons	('S0', 'S1')
GAGATTCCCGTTACCGCTCCGACTCCAAGTACTGAC	4755	1393	29.2955	SOM+_Interneurons	('S0', 'S1')
ATTCAGAACTAAGCCTTGTCCTTATAGATAATCTTA	1713	474	27.6708	SOM+_Interneurons	('S0', 'S1')
GAGATTCCAGTCCGCTGCACCTACGCCAAGGCGAAG	6909	1951	28.2385	SOM+_Interneurons	('S0', 'S1')
TCCGCGAAACGGCGTTAAGCCAAGCTTGAGGCGAAG	4891	1268	25.9252	SOM+_Interneurons	('S0', 'S1')
GAGATTCCCTACTAATAAACTCGTATCACAGGACGT	1251	317	25.3397	SOM+_Interneurons	('S0', 'S1')
GAGATTCCCTAAGCCTTGACCTACGCCATAATCTTA	599	135	22.5376	SOM+_Interneurons	('S0', 'S1')
CGCTCATTGTAGGCTGCACATATCCTATAGGCGAAG	3379	811	24.0012	SOM+_Interneurons	('S0', 'S1')
AGCGATAGTAGGTAACTTGGTAATAATGTAATCTTA	7514	2130	28.3471	SOM+_Interneurons	('S0', 'S1')
CTGAAGCTACTATTCATTCCGACTCCAAGTACTGAC	3469	966	27.8466	SOM+_Interneurons	('S0', 'S1')
AGCGATAGATACCTCGACACTCGTATCATAATCTTA	776	238	30.6701	SOM+_Interneurons	('S0', 'S1')
GAATTCGTCATTATTATTTCCTTATAGAAGGCGAAG	8174	2206	26.988	SOM+_Interneurons	('S0', 'S1')
GAATTCGTTTATTGAGGCGCCAAGCTTGTAATCTTA	4843	1178	24.3238	SOM+_Interneurons	('S0', 'S1')
CGGCTATGGATCTTCGCAGGAATTCAGTGGCTCTGA	5278	1300	24.6305	SOM+_Interneurons	('S0', 'S1')
GAATTCGTTTGCGAGCATCATATCCTATAGGCGAAG	8371	2141	25.5764	SOM+_Interneurons	('S0', 'S1')
AGCGATAGATACCTCGACTCCTTATAGATAATCTTA	1810	517	28.5635	SOM+_Interneurons	('S0', 'S1')
TCTCGCGCGTAGCAGCTACCGACTCCAAAGGCGAAG	1098	255	23.224	SOM+_Interneurons	('S0', 'S1')
ATTCAGAACAGACTAAGGCATATCCTATTAATCTTA	5258	1503	28.585	SOM+_Interneurons	('S0', 'S1')
CGGCTATGAAGTACGCGAGCCAAGCTTGGTACTGAC	3432	885	25.7867	SOM+_Interneurons	('S0', 'S1')
CGGCTATGAACGAATTCGTCCTTATAGAAGGCGAAG	6154	1547	25.1381	SOM+_Interneurons	('S0', 'S1')
GAGATTCCGATCTTCGCAGGTAATAATGTAATCTTA	8690	2252	25.9148	SOM+_Interneurons	('S0', 'S1')
CGGCTATGTGGTTGCCGTCCGACTCCAAAGGCGAAG	649	213	32.8197	SOM+_Interneurons	('S0', 'S1')
ATTACTCGGTAGCAGCTACCGACTCCAACAGGACGT	1949	372	19.0867	SOM+_Interneurons	('S0', 'S1')
TCCGGAGATGGACGACTAGCCAAGCTTGCCTATCCT	9758	2410	24.6977	SOM+_Interneurons	('S0', 'S1')
AGCGATAGTCCTCTGCCGACTCGTATCACAGGACGT	2350	612	26.0426	SOM+_Interneurons	('S0', 'S1')
TCCGCGAATAAGTCCTGAGGTAATAATGAGGCGAAG	6245	1754	28.0865	SOM+_Interneurons	('S0', 'S1')
CGCTCATTCATTATTATTGGAATTCAGTGGCTCTGA	8694	2452	28.2034	SOM+_Interneurons	('S0', 'S1')
TCCGGAGAGTAGGATAAGCATATCCTATAGGCGAAG	3554	1046	29.4316	SOM+_Interneurons	('S0', 'S1')
CTGAAGCTCCAGATACGGGCCAAGCTTGCAGGACGT	1075	298	27.7209	SOM+_Interneurons	('S0', 'S1')
GAGATTCCAAGTACGCGAGGTAATAATGGGCTCTGA	7050	1873	26.5674	SOM+_Interneurons	('S0', 'S1')
CGCTCATTCTACTAATAAACCTACGCCAAGGCGAAG	1150	291	25.3043	SOM+_Interneurons	('S0', 'S1')
TCCGCGAAGATTCTTGAAACCTACGCCATAATCTTA	2770	761	27.4729	SOM+_Interneurons	('S0', 'S1')
ATTACTCGCTAAGCCTTGGCCAAGCTTGAGGCGAAG	7503	2051	27.3357	SOM+_Interneurons	('S0', 'S1')
TCTCGCGCTGGACGACTAACTCGTATCAAGGCGAAG	771	170	22.0493	SOM+_Interneurons	('S0', 'S1')
GAATTCGTTTGCGAGCATGGAATTCAGTGGCTCTGA	6634	1602	24.1483	SOM+_Interneurons	('S0', 'S1')
CGCTCATTCAGCTAGCGGACTCGTATCACAGGACGT	3598	978	27.1818	SOM+_Interneurons	('S0', 'S1')
ATTACTCGAAGTAGCTCATCCTTATAGACAGGACGT	2128	456	21.4286	SOM+_Interneurons	('S0', 'S1')
TCCGCGAATCTTAGCCTGGGTAATAATGGGCTCTGA	741	236	31.8489	SOM+_Interneurons	('S0', 'S1')
GAGATTCCAGCCGTAGTTTCCTTATAGAAGGCGAAG	11948	3275	27.4104	SOM+_Interneurons	('S0', 'S1')
CGGCTATGAACGAATTCGGGTAATAATGCAGGACGT	1005	254	25.2736	SOM+_Interneurons	('S0', 'S1')
CGGCTATGGTAGGCTGCAGGAATTCAGTAGGCGAAG	5015	1269	25.3041	SOM+_Interneurons	('S0', 'S1')
TAATGCGCCAGCTAGCGGCATATCCTATGGCTCTGA	3483	939	26.9595	SOM+_Interneurons	('S0', 'S1')
CGCTCATTCTAAGCCTTGACCTACGCCAAGGCGAAG	5092	1316	25.8445	SOM+_Interneurons	('S0', 'S1')
ATTCAGAAGCGCTATGGTGGAATTCAGTTAATCTTA	1602	390	24.3446	SOM+_Interneurons	('S0', 'S1')
TAATGCGCTCAATCTCCTACCTACGCCAGTACTGAC	1551	378	24.3714	SOM+_Interneurons	('S0', 'S1')
GAGATTCCGCGCTATGGTACCTACGCCAAGGCGAAG	6828	1994	29.2033	SOM+_Interneurons	('S0', 'S1')
CTGAAGCTCCTCAGCTCCGGTAATAATGCAGGACGT	1890	478	25.291	SOM+_Interneurons	('S0', 'S1')
ATTCAGAATCTATCGCTGGGTAATAATGGTACTGAC	5981	1423	23.792	SOM+_Interneurons	('S0', 'S1')
CGCTCATTCCAGATACGGGGTAATAATGGTACTGAC	1592	441	27.701	SOM+_Interneurons	('S0', 'S1')
ATTACTCGTGGTTGCCGTACCTACGCCACAGGACGT	2773	707	25.4959	SOM+_Interneurons	('S0', 'S1')
TCTCGCGCTTGCGAGCATGGTAATAATGGTACTGAC	3324	835	25.1203	SOM+_Interneurons	('S0', 'S1')
CGGCTATGTAGAGGCGTTTCCTTATAGATAATCTTA	7298	2012	27.5692	SOM+_Interneurons	('S0', 'S1')
CGCTCATTCTACTAATAAACTCGTATCAGGCTCTGA	1674	460	27.4791	SOM+_Interneurons	('S0', 'S1')
GAATTCGTTCTTAGCCTGTCCTTATAGATAATCTTA	5196	1353	26.0393	SOM+_Interneurons	('S0', 'S1')
GAATTCGTTTATTGAGGCACCTACGCCATAATCTTA	5788	1411	24.378	SOM+_Interneurons	('S0', 'S1')
GAGATTCCCAGCTAGCGGACCTACGCCAGTACTGAC	984	272	27.6423	SOM+_Interneurons	('S0', 'S1')
TAATGCGCTGGTTGCCGTTCCTTATAGAGTACTGAC	828	204	24.6377	SOM+_Interneurons	('S0', 'S1')
TCTCGCGCTCAATCTCCTACCTACGCCAGGCTCTGA	972	263	27.0576	SOM+_Interneurons	('S0', 'S1')
TCCGGAGATGGACGACTAACCTACGCCATAATCTTA	3841	1123	29.2372	SOM+_Interneurons	('S0', 'S1')
CGCTCATTTAGAGGCGTTCCGACTCCAATAATCTTA	5080	1535	30.2165	SOM+_Interneurons	('S0', 'S1')
TAATGCGCCATTATTATTACTCGTATCACCTATCCT	10773	2803	26.0188	SOM+_Interneurons	('S0', 'S1')
TAATGCGCTCTATCGCTGCATATCCTATTAATCTTA	6446	1819	28.2191	SOM+_Interneurons	('S0', 'S1')
CGGCTATGTAGGTAACTTGGAATTCAGTCAGGACGT	4632	1264	27.2884	SOM+_Interneurons	('S0', 'S1')
AGCGATAGTAGAGGCGTTTCCTTATAGATAATCTTA	9309	2680	28.7893	SOM+_Interneurons	('S0', 'S1')
CGGCTATGTCTTAGCCTGCCGACTCCAATAATCTTA	6543	1843	28.1675	SOM+_Interneurons	('S0', 'S1')
CGGCTATGGTAGGCTGCACATATCCTATGTACTGAC	2286	621	27.1654	SOM+_Interneurons	('S0', 'S1')
GAGATTCCCAGCTAGCGGCATATCCTATAGGCGAAG	3451	990	28.6873	SOM+_Interneurons	('S0', 'S1')
TAATGCGCGATCTTCGCACCGACTCCAACAGGACGT	6145	1688	27.4695	SOM+_Interneurons	('S0', 'S1')
AGCGATAGGTAGCAGCTATCCTTATAGAAGGCGAAG	3715	1095	29.4751	SOM+_Interneurons	('S0', 'S1')
CGCTCATTTTGCGAGCATACCTACGCCACAGGACGT	9356	2829	30.2373	SOM+_Interneurons	('S0', 'S1')
CTGAAGCTTGATATTGCGCATATCCTATCAGGACGT	2916	761	26.0974	SOM+_Interneurons	('S0', 'S1')
GAATTCGTTGGTTGCCGTACTCGTATCAATAGAGGC	636	150	23.5849	SOM+_Interneurons	('S0', 'S1')
ATTACTCGACTATTCATTACTCGTATCACAGGACGT	5937	1436	24.1873	SOM+_Interneurons	('S0', 'S1')
ATTACTCGGTAGGCTGCAGCCAAGCTTGTAATCTTA	5900	1733	29.3729	SOM+_Interneurons	('S0', 'S1')
TAATGCGCCGTTACCGCTGGTAATAATGATAGAGGC	6472	1486	22.9604	SOM+_Interneurons	('S0', 'S1')
ATTCAGAATTGCGAGCATGGTAATAATGCCTATCCT	10976	2815	25.6469	SOM+_Interneurons	('S0', 'S1')
GAATTCGTAGCCGTAGTTTCCTTATAGAAGGCGAAG	3174	885	27.8828	SOM+_Interneurons	('S0', 'S1')
GAGATTCCCTACTAATAAACTCGTATCAATAGAGGC	3766	1074	28.5183	SOM+_Interneurons	('S0', 'S1')
TCCGGAGATCTATCGCTGGCCAAGCTTGGGCTCTGA	1365	353	25.8608	SOM+_Interneurons	('S0', 'S1')
AGCGATAGCTATATAGCCTCCTTATAGAGGCTCTGA	3852	1133	29.4133	SOM+_Interneurons	('S0', 'S1')
GAATTCGTTTGCTTAGATCCGACTCCAAGTACTGAC	611	146	23.8953	SOM+_Interneurons	('S0', 'S1')
CTGAAGCTGTAGGATAAGTCCTTATAGAGGCTCTGA	2007	535	26.6567	SOM+_Interneurons	('S0', 'S1')
GAGATTCCGACTGGACCACATATCCTATAGGCGAAG	1598	391	24.4681	SOM+_Interneurons	('S0', 'S1')
CGGCTATGGCGCTATGGTGGAATTCAGTTAATCTTA	2735	855	31.2614	SOM+_Interneurons	('S0', 'S1')
ATTACTCGGATCTTCGCAACCTACGCCAAGGCGAAG	8251	2195	26.6028	SOM+_Interneurons	('S0', 'S1')
TCCGCGAACAGCTAGCGGCATATCCTATTAATCTTA	1362	430	31.5712	SOM+_Interneurons	('S0', 'S1')
TAATGCGCCTATATAGCCACTCGTATCATAATCTTA	8872	2272	25.6087	SOM+_Interneurons	('S0', 'S1')
AGCGATAGAGTTCTCATGGCCAAGCTTGAGGCGAAG	5238	1433	27.3578	SOM+_Interneurons	('S0', 'S1')
CTGAAGCTGATCTTCGCAGCCAAGCTTGTAATCTTA	2032	595	29.2815	SOM+_Interneurons	('S0', 'S1')
ATTACTCGGTAGGATAAGGCCAAGCTTGCAGGACGT	2923	807	27.6086	SOM+_Interneurons	('S0', 'S1')
ATTACTCGTCCTCTGCCGGGTAATAATGCCTATCCT	1389	373	26.8539	SOM+_Interneurons	('S0', 'S1')
TCTCGCGCTCTATCGCTGACTCGTATCAGGCTCTGA	390	105	26.9231	SOM+_Interneurons	('S0', 'S1')
CTGAAGCTCAGACTAAGGCATATCCTATGTACTGAC	5589	1674	29.9517	SOM+_Interneurons	('S0', 'S1')
TCCGCGAACGAATGGAGCGCCAAGCTTGCAGGACGT	5587	1681	30.0877	SOM+_Interneurons	('S0', 'S1')
TAATGCGCTGGACGACTAGCCAAGCTTGAGGCGAAG	9879	2335	23.636	SOM+_Interneurons	('S0', 'S1')
ATTACTCGTTGCTTAGATGCCAAGCTTGGGCTCTGA	2193	609	27.7702	SOM+_Interneurons	('S0', 'S1')
TCCGGAGATTCGAATATTGCCAAGCTTGGGCTCTGA	6490	1731	26.6718	SOM+_Interneurons	('S0', 'S1')
GAGATTCCCGTCGAGCGCCATATCCTATCCTATCCT	1921	498	25.924	SOM+_Interneurons	('S0', 'S1')
TCTCGCGCGGCTTACTCCACCTACGCCAGTACTGAC	8837	2397	27.1246	SOM+_Interneurons	('S0', 'S1')
CGCTCATTCTAAGCCTTGACTCGTATCATAATCTTA	6083	1777	29.2126	SOM+_Interneurons	('S0', 'S1')
CGGCTATGCCAGATACGGCCGACTCCAAAGGCGAAG	7934	2228	28.0817	SOM+_Interneurons	('S0', 'S1')
GAATTCGTCGTCGAGCGCTCCTTATAGACAGGACGT	4494	1431	31.8425	SOM+_Interneurons	('S0', 'S1')
TCCGCGAATAAGTCCTGAACTCGTATCAGGCTCTGA	1938	509	26.2642	SOM+_Interneurons	('S0', 'S1')
CGCTCATTCTACTAATAACCGACTCCAAAGGCGAAG	3271	933	28.5234	SOM+_Interneurons	('S0', 'S1')
TCTCGCGCTTGCGAGCATCCGACTCCAATAATCTTA	8287	2114	25.5098	SOM+_Interneurons	('S0', 'S1')
TCTCGCGCCTACTAATAAGGAATTCAGTCAGGACGT	661	191	28.8956	SOM+_Interneurons	('S0', 'S1')
TCCGGAGAGCTTGAAGAGGGAATTCAGTTAATCTTA	2739	827	30.1935	SOM+_Interneurons	('S0', 'S1')
ATTACTCGTTATTGAGGCACCTACGCCAGGCTCTGA	8121	2214	27.2627	SOM+_Interneurons	('S0', 'S1')
GAGATTCCTTGCGAGCATCCGACTCCAACAGGACGT	3770	948	25.1459	SOM+_Interneurons	('S0', 'S1')
ATTCAGAACATTATTATTGCCAAGCTTGCCTATCCT	8690	2412	27.756	SOM+_Interneurons	('S0', 'S1')
AGCGATAGGCGCTATGGTGGTAATAATGAGGCGAAG	8867	2474	27.9012	SOM+_Interneurons	('S0', 'S1')
ATTACTCGGATCTTCGCAACTCGTATCATAATCTTA	15490	4442	28.6766	SOM+_Interneurons	('S0', 'S1')
ATTACTCGTAGGTAACTTGGAATTCAGTCAGGACGT	6473	1584	24.4709	SOM+_Interneurons	('S0', 'S1')
TCCGCGAAGATTCTTGAAGGTAATAATGAGGCGAAG	1822	470	25.7958	SOM+_Interneurons	('S0', 'S1')
TAATGCGCCATTATTATTGGTAATAATGGTACTGAC	8843	2308	26.0997	SOM+_Interneurons	('S0', 'S1')
TCCGGAGAAGCCGTAGTTACCTACGCCAAGGCGAAG	5185	1462	28.1967	SOM+_Interneurons	('S0', 'S1')
CGCTCATTGACTGGACCAACCTACGCCACCTATCCT	3178	904	28.4456	SOM+_Interneurons	('S0', 'S1')
TCCGGAGAGACTGGACCAGCCAAGCTTGTAATCTTA	2733	751	27.479	SOM+_Interneurons	('S0', 'S1')
GAGATTCCGATTCTTGAACATATCCTATCAGGACGT	4340	1327	30.576	SOM+_Interneurons	('S0', 'S1')
CGCTCATTGCAAGACCGTACCTACGCCACCTATCCT	2282	611	26.7748	SOM+_Interneurons	('S0', 'S1')
ATTACTCGTTGCGAGCATTCCTTATAGACAGGACGT	13596	4000	29.4204	SOM+_Interneurons	('S0', 'S1')
CGCTCATTGCAAGACCGTCATATCCTATGGCTCTGA	1215	337	27.7366	SOM+_Interneurons	('S0', 'S1')
TCTCGCGCTCTATCGCTGCCGACTCCAATAATCTTA	6219	1737	27.9305	SOM+_Interneurons	('S0', 'S1')
ATTCAGAAGATTCTTGAAGCCAAGCTTGTAATCTTA	2905	793	27.2978	SOM+_Interneurons	('S0', 'S1')
ATTCAGAAATACCTCGACCCGACTCCAACCTATCCT	6839	1685	24.6381	SOM+_Interneurons	('S0', 'S1')
GAATTCGTCGAATGGAGCGGTAATAATGGTACTGAC	3663	887	24.2151	SOM+_Interneurons	('S0', 'S1')
CGGCTATGAACGAATTCGGGAATTCAGTTAATCTTA	3649	972	26.6374	SOM+_Interneurons	('S0', 'S1')
TCTCGCGCGCGCGTTCATCATATCCTATGGCTCTGA	7966	2044	25.6591	SOM+_Interneurons	('S0', 'S1')
TCCGGAGATCAATCTCCTGGAATTCAGTGTACTGAC	5177	1418	27.3904	SOM+_Interneurons	('S0', 'S1')
CGGCTATGACGGCGTTAAACCTACGCCAAGGCGAAG	5305	1323	24.9387	SOM+_Interneurons	('S0', 'S1')
CGCTCATTTCTATCGCTGGCCAAGCTTGAGGCGAAG	3601	889	24.6876	SOM+_Interneurons	('S0', 'S1')
TCCGCGAATAAGTCCTGAACTCGTATCAAGGCGAAG	4052	1155	28.5044	SOM+_Interneurons	('S0', 'S1')
TCCGGAGATCCTCTGCCGGGAATTCAGTCAGGACGT	3723	1113	29.8952	SOM+_Interneurons	('S0', 'S1')
GAGATTCCATACCTCGACGGTAATAATGCAGGACGT	840	204	24.2857	SOM+_Interneurons	('S0', 'S1')
TCCGCGAAGAGCGCGATGGGTAATAATGTAATCTTA	4736	1384	29.223	SOM+_Interneurons	('S0', 'S1')
TCCGCGAAGAGCGCGATGTCCTTATAGAGTACTGAC	2641	630	23.8546	SOM+_Interneurons	('S0', 'S1')
TCCGCGAAGAGCGCGATGACCTACGCCAGTACTGAC	6470	1774	27.4189	SOM+_Interneurons	('S0', 'S1')
ATTACTCGCTATATAGCCTCCTTATAGACAGGACGT	7091	1905	26.865	SOM+_Interneurons	('S0', 'S1')
ATTACTCGTAGAGGCGTTGGTAATAATGGGCTCTGA	1841	443	24.063	SOM+_Interneurons	('S0', 'S1')
TAATGCGCGCTTGAAGAGCATATCCTATCCTATCCT	9092	2348	25.8249	SOM+_Interneurons	('S0', 'S1')
CGCTCATTTAGAGGCGTTGCCAAGCTTGTAATCTTA	5409	1452	26.8441	SOM+_Interneurons	('S0', 'S1')
CTGAAGCTAGTTCTCATGACTCGTATCACAGGACGT	7326	2049	27.9689	SOM+_Interneurons	('S0', 'S1')
TAATGCGCTCTATCGCTGACCTACGCCAGTACTGAC	1142	296	25.9194	SOM+_Interneurons	('S3', 'S1')
GAGATTCCAAGTACGCGACATATCCTATCCTATCCT	5186	1410	27.1886	SOM+_Interneurons	('S0', 'S1')
CGCTCATTACGGCGTTAATCCTTATAGAAGGCGAAG	516	154	29.845	SOM+_Interneurons	('S0', 'S1')
TCCGCGAAGTAGCAGCTAGGTAATAATGTAATCTTA	3165	764	24.139	SOM+_Interneurons	('S0', 'S1')
GAATTCGTTCTTAGCCTGCCGACTCCAAGTACTGAC	6212	1676	26.98	SOM+_Interneurons	('S0', 'S1')
TCCGCGAAGTAGCAGCTACATATCCTATAGGCGAAG	2675	765	28.5981	SOM+_Interneurons	('S0', 'S1')
GAATTCGTGCAAGACCGTCATATCCTATCAGGACGT	6798	1640	24.1247	SOM+_Interneurons	('S0', 'S1')
TCTCGCGCCATTATTATTACTCGTATCACAGGACGT	1694	345	20.366	SOM+_Interneurons	('S0', 'S1')
AGCGATAGTAAGTCCTGAACTCGTATCAGGCTCTGA	2264	638	28.1802	SOM+_Interneurons	('S0', 'S1')
CGCTCATTTTGCTTAGATGGAATTCAGTCCTATCCT	1396	429	30.7307	SOM+_Interneurons	('S0', 'S1')
CGGCTATGCTATATAGCCTCCTTATAGAGTACTGAC	5657	1426	25.2077	SOM+_Interneurons	('S0', 'S1')
GAGATTCCGCTTGAAGAGCCGACTCCAACAGGACGT	2990	897	30	SOM+_Interneurons	('S0', 'S1')
ATTACTCGTGATATTGCGACTCGTATCAGGCTCTGA	8861	2208	24.9182	SOM+_Interneurons	('S0', 'S1')
TAATGCGCTAGGTAACTTGGTAATAATGTAATCTTA	14029	3712	26.4595	SOM+_Interneurons	('S0', 'S1')
CGCTCATTAACGAATTCGGGAATTCAGTTAATCTTA	5917	1741	29.4237	SOM+_Interneurons	('S0', 'S1')
TAATGCGCTTATTGAGGCCCGACTCCAAAGGCGAAG	575	143	24.8696	SOM+_Interneurons	('S0', 'S1')
TCCGCGAAGTAGGCTGCAGCCAAGCTTGAGGCGAAG	3677	782	21.2673	SOM+_Interneurons	('S0', 'S1')
CGCTCATTGGCTTACTCCGCCAAGCTTGTAATCTTA	6547	1596	24.3776	SOM+_Interneurons	('S0', 'S1')
ATTCAGAACAGCTAGCGGGCCAAGCTTGGGCTCTGA	2467	601	24.3616	SOM+_Interneurons	('S0', 'S1')
CGCTCATTCTACTAATAAGGAATTCAGTCCTATCCT	4391	1296	29.5149	SOM+_Interneurons	('S0', 'S1')
CTGAAGCTACTATTCATTGCCAAGCTTGGTACTGAC	4543	1283	28.2413	SOM+_Interneurons	('S0', 'S1')
GAATTCGTAGTTCTCATGCATATCCTATGTACTGAC	1023	285	27.8592	SOM+_Interneurons	('S0', 'S1')
TAATGCGCGCGCTATGGTCCGACTCCAAGTACTGAC	8385	2210	26.3566	SOM+_Interneurons	('S0', 'S1')
TCTCGCGCAAGTACGCGAACCTACGCCAGTACTGAC	4593	1169	25.4518	SOM+_Interneurons	('S0', 'S1')
CGGCTATGAGTTCTCATGCATATCCTATGTACTGAC	1563	414	26.4875	SOM+_Interneurons	('S0', 'S1')
TAATGCGCGGCTTACTCCGCCAAGCTTGCAGGACGT	1706	430	25.2052	SOM+_Interneurons	('S0', 'S1')
ATTACTCGTAAGTCCTGAGCCAAGCTTGGGCTCTGA	4696	1137	24.2121	SOM+_Interneurons	('S0', 'S1')
GAGATTCCCAGCTAGCGGACTCGTATCACCTATCCT	3732	987	26.4469	SOM+_Interneurons	('S0', 'S1')
ATTCAGAACCTCAGCTCCGGTAATAATGGGCTCTGA	2908	687	23.6245	SOM+_Interneurons	('S0', 'S1')
TCCGGAGACCTCAGCTCCGGAATTCAGTCAGGACGT	3230	911	28.2043	SOM+_Interneurons	('S0', 'S1')
TCCGGAGAGATCTTCGCACCGACTCCAACAGGACGT	2887	765	26.4981	SOM+_Interneurons	('S0', 'S1')
TCCGGAGAGATCTTCGCAACTCGTATCACAGGACGT	1024	317	30.957	SOM+_Interneurons	('S0', 'S1')
TAATGCGCTGATATTGCGACTCGTATCATAATCTTA	11909	3355	28.172	SOM+_Interneurons	('S0', 'S1')
ATTCAGAATTATTGAGGCTCCTTATAGATAATCTTA	1135	298	26.2555	SOM+_Interneurons	('S0', 'S1')
ATTACTCGAACGAATTCGGGAATTCAGTAGGCGAAG	6502	1701	26.1612	SOM+_Interneurons	('S0', 'S1')
TAATGCGCACTATTCATTGCCAAGCTTGATAGAGGC	933	248	26.5809	SOM+_Interneurons	('S3', 'S1')
TAATGCGCCTATATAGCCTCCTTATAGAAGGCGAAG	4361	1164	26.6911	SOM+_Interneurons	('S0', 'S1')
TCCGGAGAAGTTCTCATGGGAATTCAGTAGGCGAAG	9094	2614	28.7442	SOM+_Interneurons	('S0', 'S1')
CGCTCATTAGCCGTAGTTACCTACGCCAGGCTCTGA	1883	515	27.35	SOM+_Interneurons	('S0', 'S1')
GAGATTCCTGGTTGCCGTACTCGTATCATAATCTTA	541	141	26.0628	SOM+_Interneurons	('S0', 'S1')
GAGATTCCGCTTGAAGAGGGAATTCAGTTAATCTTA	6004	1752	29.1805	SOM+_Interneurons	('S0', 'S1')
GAGATTCCAGCCGTAGTTGCCAAGCTTGTAATCTTA	9744	2859	29.3411	SOM+_Interneurons	('S0', 'S1')
CGGCTATGCCTCAGCTCCGGTAATAATGGTACTGAC	5790	1564	27.0121	SOM+_Interneurons	('S0', 'S1')
CTGAAGCTACGGCGTTAAACTCGTATCAGGCTCTGA	7015	2106	30.0214	SOM+_Interneurons	('S0', 'S1')
GAGATTCCCGCTTATCGTGGTAATAATGGGCTCTGA	953	257	26.9675	SOM+_Interneurons	('S0', 'S1')
TCCGCGAATTGCGAGCATGGTAATAATGTAATCTTA	6918	1916	27.6959	SOM+_Interneurons	('S0', 'S1')
TCCGGAGACGTCGAGCGCCATATCCTATAGGCGAAG	2186	634	29.0027	SOM+_Interneurons	('S0', 'S1')
TAATGCGCCGTCGAGCGCCCGACTCCAACAGGACGT	2346	639	27.2379	SOM+_Interneurons	('S0', 'S1')
CGCTCATTCAGACTAAGGGCCAAGCTTGAGGCGAAG	2462	693	28.1478	SOM+_Interneurons	('S0', 'S1')
ATTCAGAATCCTCTGCCGTCCTTATAGAATAGAGGC	1525	383	25.1148	SOM+_Interneurons	('S0', 'S1')
AGCGATAGCTATATAGCCGCCAAGCTTGGTACTGAC	3273	889	27.1616	SOM+_Interneurons	('S0', 'S1')
CTGAAGCTTTCGAATATTGGAATTCAGTTAATCTTA	2146	586	27.3066	SOM+_Interneurons	('S0', 'S1')
TCCGGAGAGTAGCAGCTAGGAATTCAGTAGGCGAAG	1787	504	28.2037	SOM+_Interneurons	('S0', 'S1')
TCCGGAGACCAGATACGGGCCAAGCTTGGGCTCTGA	4266	1191	27.9184	SOM+_Interneurons	('S0', 'S1')
ATTACTCGCTATATAGCCGCCAAGCTTGGGCTCTGA	1951	456	23.3726	SOM+_Interneurons	('S0', 'S1')
ATTACTCGTAAGTCCTGAGGAATTCAGTGGCTCTGA	8198	2036	24.8353	SOM+_Interneurons	('S0', 'S1')
GAGATTCCAACGAATTCGACTCGTATCAAGGCGAAG	9413	2488	26.4315	SOM+_Interneurons	('S0', 'S1')
GAGATTCCCAGACTAAGGCCGACTCCAAAGGCGAAG	7418	2105	28.3769	SOM+_Interneurons	('S0', 'S1')
TCCGCGAAAACGAATTCGACTCGTATCACAGGACGT	9809	2907	29.636	SOM+_Interneurons	('S0', 'S1')
ATTCAGAATCTTAGCCTGTCCTTATAGATAATCTTA	10115	2783	27.5136	SOM+_Interneurons	('S0', 'S1')
CGGCTATGCTATATAGCCCATATCCTATCAGGACGT	3124	935	29.9296	SOM+_Interneurons	('S0', 'S1')
CGGCTATGCTAAGCCTTGTCCTTATAGAGTACTGAC	5309	1262	23.771	SOM+_Interneurons	('S0', 'S1')
TCCGCGAATGGACGACTACCGACTCCAAAGGCGAAG	2805	756	26.9519	SOM+_Interneurons	('S0', 'S1')
CTGAAGCTAAGTACGCGAGGTAATAATGGGCTCTGA	4455	1132	25.4097	SOM+_Interneurons	('S0', 'S1')
CGGCTATGCAGCTAGCGGGCCAAGCTTGGTACTGAC	6230	1899	30.4815	SOM+_Interneurons	('S0', 'S1')
CGGCTATGCAGACTAAGGCCGACTCCAAGGCTCTGA	10423	3098	29.7227	SOM+_Interneurons	('S0', 'S1')
GAATTCGTAAGTAGCTCAACTCGTATCACAGGACGT	12492	3229	25.8485	SOM+_Interneurons	('S0', 'S1')
TCTCGCGCGCAAGACCGTGGTAATAATGTAATCTTA	3776	1003	26.5625	SOM+_Interneurons	('S0', 'S1')
CGCTCATTAGCCGTAGTTACCTACGCCACCTATCCT	6180	1851	29.9515	SOM+_Interneurons	('S0', 'S1')
TAATGCGCAAGTAGCTCACCGACTCCAAAGGCGAAG	5986	1637	27.3471	SOM+_Interneurons	('S0', 'S1')
TAATGCGCAAGTACGCGACATATCCTATTAATCTTA	9128	2703	29.6122	SOM+_Interneurons	('S0', 'S1')
CTGAAGCTTCTATCGCTGTCCTTATAGAATAGAGGC	881	228	25.8797	SOM+_Interneurons	('S0', 'S1')
AGCGATAGTAGAGGCGTTTCCTTATAGAGTACTGAC	7702	2013	26.1361	SOM+_Interneurons	('S0', 'S1')
TAATGCGCTAGGTAACTTGGTAATAATGAGGCGAAG	7548	1951	25.8479	SOM+_Interneurons	('S0', 'S1')
TCCGCGAAGTAGGCTGCATCCTTATAGAGGCTCTGA	2934	757	25.801	SOM+_Interneurons	('S0', 'S1')
TCCGGAGACAGACTAAGGGGTAATAATGTAATCTTA	3337	905	27.1202	SOM+_Interneurons	('S0', 'S1')
TCCGCGAAGTAGGCTGCAGGTAATAATGGGCTCTGA	5661	1451	25.6315	SOM+_Interneurons	('S0', 'S1')
TCTCGCGCTGATATTGCGACTCGTATCAGTACTGAC	7488	1958	26.1485	SOM+_Interneurons	('S0', 'S1')
TAATGCGCCGTCGAGCGCACCTACGCCATAATCTTA	2844	635	22.3277	SOM+_Interneurons	('S0', 'S1')
TCCGGAGACGTCGAGCGCGCCAAGCTTGAGGCGAAG	2729	771	28.2521	SOM+_Interneurons	('S0', 'S1')
TCCGCGAAGACTGGACCAGCCAAGCTTGCAGGACGT	4666	1389	29.7685	SOM+_Interneurons	('S0', 'S1')
AGCGATAGCTAAGCCTTGACCTACGCCATAATCTTA	5252	1508	28.7129	SOM+_Interneurons	('S0', 'S1')
TAATGCGCATACCTCGACTCCTTATAGAGTACTGAC	7807	2133	27.3216	SOM+_Interneurons	('S0', 'S1')
ATTACTCGGTAGCAGCTAGGTAATAATGCAGGACGT	4932	1471	29.8256	SOM+_Interneurons	('S0', 'S1')
TAATGCGCATACCTCGACCCGACTCCAAAGGCGAAG	4319	1034	23.9407	SOM+_Interneurons	('S0', 'S1')
GAGATTCCCTATATAGCCCCGACTCCAACAGGACGT	1388	409	29.4669	SOM+_Interneurons	('S0', 'S1')
CGGCTATGTTGCGAGCATACTCGTATCATAATCTTA	2318	679	29.2925	SOM+_Interneurons	('S0', 'S1')
ATTCAGAAGTAGGCTGCAGGTAATAATGTAATCTTA	5562	1261	22.6717	SOM+_Interneurons	('S0', 'S1')
TAATGCGCCTATATAGCCACTCGTATCAATAGAGGC	3750	838	22.3467	SOM+_Interneurons	('S0', 'S1')
TAATGCGCTCTATCGCTGGGTAATAATGAGGCGAAG	593	152	25.6324	SOM+_Interneurons	('S0', 'S1')
AGCGATAGTGGACGACTACCGACTCCAAAGGCGAAG	6294	1756	27.8996	SOM+_Interneurons	('S0', 'S1')
CGGCTATGTCAATCTCCTGCCAAGCTTGCAGGACGT	5182	1473	28.4253	SOM+_Interneurons	('S0', 'S1')
CGCTCATTTAGAGGCGTTGGAATTCAGTCCTATCCT	5480	1612	29.4161	SOM+_Interneurons	('S0', 'S1')
ATTACTCGTCAATCTCCTGCCAAGCTTGTAATCTTA	3870	1007	26.0207	SOM+_Interneurons	('S0', 'S1')
ATTACTCGAAGTACGCGAACCTACGCCACCTATCCT	9214	2628	28.5218	SOM+_Interneurons	('S0', 'S1')
CTGAAGCTGGCTTACTCCGGTAATAATGAGGCGAAG	5779	1403	24.2776	SOM+_Interneurons	('S0', 'S1')
TCCGGAGAGATTCTTGAAGGAATTCAGTCAGGACGT	2711	747	27.5544	SOM+_Interneurons	('S0', 'S1')
GAATTCGTCGAATGGAGCACTCGTATCAGGCTCTGA	2656	673	25.3389	SOM+_Interneurons	('S0', 'S1')
TCCGGAGATAGAGGCGTTACTCGTATCATAATCTTA	4233	1101	26.0099	SOM+_Interneurons	('S0', 'S1')
CTGAAGCTTCTATCGCTGCCGACTCCAACAGGACGT	5834	1636	28.0425	SOM+_Interneurons	('S0', 'S1')
TCTCGCGCGATCTTCGCAACTCGTATCATAATCTTA	7767	2054	26.4452	SOM+_Interneurons	('S0', 'S1')
AGCGATAGCGAATGGAGCCATATCCTATTAATCTTA	1201	333	27.7269	SOM+_Interneurons	('S0', 'S1')
ATTCAGAACTAAGCCTTGACTCGTATCAGGCTCTGA	9445	2577	27.2843	SOM+_Interneurons	('S0', 'S1')
ATTCAGAAAACGAATTCGTCCTTATAGAAGGCGAAG	5334	1225	22.9659	SOM+_Interneurons	('S0', 'S1')
TAATGCGCCGTCGAGCGCCATATCCTATCCTATCCT	1742	458	26.2916	SOM+_Interneurons	('S0', 'S1')
TCCGCGAAGATTCTTGAAACTCGTATCACAGGACGT	2081	637	30.6103	SOM+_Interneurons	('S0', 'S1')
CGGCTATGTAGAGGCGTTCATATCCTATGTACTGAC	1598	428	26.7835	SOM+_Interneurons	('S0', 'S1')
TCTCGCGCCGTCGAGCGCTCCTTATAGATAATCTTA	2331	679	29.1291	SOM+_Interneurons	('S0', 'S1')
TCCGGAGAGCTTGAAGAGCCGACTCCAAGTACTGAC	744	211	28.3602	SOM+_Interneurons	('S0', 'S1')
CGCTCATTTAAGTCCTGACCGACTCCAATAATCTTA	1232	387	31.4123	SOM+_Interneurons	('S0', 'S1')
TCTCGCGCCTATATAGCCACTCGTATCAAGGCGAAG	7065	1877	26.5676	SOM+_Interneurons	('S0', 'S1')
GAATTCGTGACTGGACCAGGAATTCAGTTAATCTTA	5910	1516	25.6514	SOM+_Interneurons	('S0', 'S1')
GAGATTCCACGGCGTTAAACTCGTATCAAGGCGAAG	13342	3810	28.5564	SOM+_Interneurons	('S0', 'S1')
ATTCAGAATGATATTGCGCATATCCTATCCTATCCT	3304	854	25.8475	SOM+_Interneurons	('S0', 'S1')
CGGCTATGCGTTACCGCTGCCAAGCTTGGGCTCTGA	3608	894	24.7783	SOM+_Interneurons	('S0', 'S1')
TAATGCGCCTATATAGCCGCCAAGCTTGCCTATCCT	708	208	29.3785	SOM+_Interneurons	('S0', 'S1')
TCTCGCGCTCAATCTCCTACTCGTATCACAGGACGT	661	211	31.9213	SOM+_Interneurons	('S0', 'S1')
TCTCGCGCTCAATCTCCTTCCTTATAGACAGGACGT	6941	1806	26.0193	SOM+_Interneurons	('S0', 'S1')
CGGCTATGGTAGGCTGCACATATCCTATTATAGCCT	1462	395	27.0178	SOM+_Interneurons	('S0', 'S1')
ATTACTCGGCAAGACCGTCCGACTCCAACCTATCCT	1836	390	21.2418	SOM+_Interneurons	('S0', 'S1')
TCCGGAGACGTTACCGCTGGAATTCAGTTAATCTTA	4549	1369	30.0945	SOM+_Interneurons	('S0', 'S1')
AGCGATAGCAGACTAAGGACCTACGCCATAATCTTA	4672	1326	28.3818	SOM+_Interneurons	('S0', 'S1')
GAATTCGTGATCTTCGCAACCTACGCCACAGGACGT	7421	1775	23.9186	SOM+_Interneurons	('S0', 'S1')
TCCGGAGAAGCCGTAGTTGGTAATAATGGGCTCTGA	7499	2171	28.9505	SOM+_Interneurons	('S0', 'S1')
CTGAAGCTAAGTAGCTCACCGACTCCAAAGGCGAAG	6143	1586	25.818	SOM+_Interneurons	('S0', 'S1')
GAATTCGTACGGCGTTAAACCTACGCCAGGCTCTGA	6324	1568	24.7944	SOM+_Interneurons	('S0', 'S1')
GAATTCGTACGGCGTTAATCCTTATAGAATAGAGGC	3068	774	25.2282	SOM+_Interneurons	('S0', 'S1')
CTGAAGCTAAGTAGCTCAACCTACGCCAAGGCGAAG	8197	2332	28.4494	SOM+_Interneurons	('S0', 'S1')
CTGAAGCTGTAGGATAAGCCGACTCCAATAATCTTA	2045	534	26.1125	SOM+_Interneurons	('S0', 'S1')
GAATTCGTCGCTTATCGTGCCAAGCTTGAGGCGAAG	3445	880	25.5443	SOM+_Interneurons	('S0', 'S1')
GAGATTCCTCAATCTCCTACCTACGCCACAGGACGT	4270	1231	28.829	SOM+_Interneurons	('S0', 'S1')
TCCGCGAATCTATCGCTGGGTAATAATGGTACTGAC	5988	1690	28.2231	SOM+_Interneurons	('S0', 'S1')
AGCGATAGTTATTGAGGCCCGACTCCAAGGCTCTGA	2118	547	25.8263	SOM+_Interneurons	('S0', 'S1')
CGGCTATGTAGGTAACTTACCTACGCCAGTACTGAC	5733	1714	29.8971	SOM+_Interneurons	('S0', 'S1')
AGCGATAGTCTATCGCTGCCGACTCCAAGGCTCTGA	1381	399	28.8921	SOM+_Interneurons	('S0', 'S1')
TCCGGAGAACTATTCATTGCCAAGCTTGAGGCGAAG	3645	1040	28.5322	SOM+_Interneurons	('S0', 'S1')
CGGCTATGAGCCGTAGTTACCTACGCCAGGCTCTGA	2048	645	31.4941	SOM+_Interneurons	('S0', 'S1')
CTGAAGCTGGCTTACTCCACCTACGCCAAGGCGAAG	4580	987	21.5502	SOM+_Interneurons	('S0', 'S1')
TCCGGAGATAGAGGCGTTACCTACGCCAGGCTCTGA	2229	572	25.6617	SOM+_Interneurons	('S0', 'S1')
CGCTCATTCGCTTATCGTACCTACGCCAAGGCGAAG	2397	578	24.1135	SOM+_Interneurons	('S0', 'S1')
ATTCAGAATAGGTAACTTCATATCCTATAGGCGAAG	3271	703	21.4919	SOM+_Interneurons	('S0', 'S1')
CGCTCATTAAGTAGCTCAACTCGTATCACAGGACGT	5433	1533	28.2165	SOM+_Interneurons	('S0', 'S1')
TCCGCGAACATTATTATTTCCTTATAGAAGGCGAAG	5282	1510	28.5877	SOM+_Interneurons	('S0', 'S1')
ATTCAGAAAGTTCTCATGCATATCCTATAGGCGAAG	9674	2399	24.7984	SOM+_Interneurons	('S0', 'S1')
ATTACTCGTTGCGAGCATGGTAATAATGGGCTCTGA	8533	2097	24.5752	SOM+_Interneurons	('S0', 'S1')
GAGATTCCTCTATCGCTGTCCTTATAGAAGGCGAAG	8905	2552	28.6581	SOM+_Interneurons	('S0', 'S1')
ATTCAGAATTATTGAGGCCCGACTCCAAATAGAGGC	2491	674	27.0574	SOM+_Interneurons	('S0', 'S1')
GAATTCGTAAGTACGCGATCCTTATAGAGTACTGAC	1280	306	23.9062	SOM+_Interneurons	('S0', 'S1')
GAGATTCCTTGCTTAGATACTCGTATCACCTATCCT	393	136	34.6056	SOM+_Interneurons	('S0', 'S1')
GAATTCGTTAGGTAACTTACCTACGCCACAGGACGT	2941	697	23.6994	SOM+_Interneurons	('S0', 'S1')
CGCTCATTCCTCAGCTCCGGTAATAATGGGCTCTGA	3283	853	25.9823	SOM+_Interneurons	('S0', 'S1')
CTGAAGCTGATTCTTGAATCCTTATAGAAGGCGAAG	4553	1238	27.1909	SOM+_Interneurons	('S0', 'S1')
AGCGATAGCGCTTATCGTTCCTTATAGATAATCTTA	5717	1633	28.5639	SOM+_Interneurons	('S0', 'S1')
TCCGCGAATTCGAATATTACTCGTATCACAGGACGT	2872	812	28.273	SOM+_Interneurons	('S0', 'S1')
GAATTCGTCGCTTATCGTGCCAAGCTTGCAGGACGT	5651	1554	27.4996	SOM+_Interneurons	('S0', 'S1')
TCTCGCGCCATTATTATTGCCAAGCTTGTAATCTTA	1280	330	25.7812	SOM+_Interneurons	('S0', 'S1')
CTGAAGCTTTGCGAGCATGGAATTCAGTCAGGACGT	1902	499	26.2355	SOM+_Interneurons	('S0', 'S1')
ATTACTCGCCTCAGCTCCCATATCCTATGGCTCTGA	3694	883	23.9036	SOM+_Interneurons	('S0', 'S1')
TAATGCGCTCTTAGCCTGACTCGTATCAGGCTCTGA	9051	2370	26.185	SOM+_Interneurons	('S0', 'S1')
ATTACTCGGCAAGACCGTACTCGTATCAAGGCGAAG	6362	1556	24.4577	SOM+_Interneurons	('S0', 'S1')
TCCGGAGAGATCTTCGCATCCTTATAGACAGGACGT	871	266	30.5396	SOM+_Interneurons	('S0', 'S1')
CTGAAGCTTCTTAGCCTGGCCAAGCTTGAGGCGAAG	1096	246	22.4453	SOM+_Interneurons	('S0', 'S1')
GAGATTCCCATTATTATTGCCAAGCTTGCCTATCCT	6721	2089	31.0817	SOM+_Interneurons	('S0', 'S1')
TCTCGCGCGACTGGACCAGCCAAGCTTGCAGGACGT	4263	1209	28.3603	SOM+_Interneurons	('S0', 'S1')
CGGCTATGTTATTGAGGCGGAATTCAGTGGCTCTGA	4840	1334	27.562	SOM+_Interneurons	('S0', 'S1')
CTGAAGCTCGAATGGAGCACTCGTATCATAATCTTA	2386	709	29.715	SOM+_Interneurons	('S0', 'S1')
TCTCGCGCTAAGTCCTGACATATCCTATGGCTCTGA	3604	896	24.8613	SOM+_Interneurons	('S0', 'S1')
ATTACTCGTTGCTTAGATACTCGTATCATAATCTTA	6987	1900	27.1934	SOM+_Interneurons	('S0', 'S1')
CGGCTATGCGTTACCGCTACTCGTATCAGGCTCTGA	5085	1409	27.7089	SOM+_Interneurons	('S0', 'S1')
CTGAAGCTTCAATCTCCTGCCAAGCTTGGTACTGAC	7794	2274	29.1763	SOM+_Interneurons	('S0', 'S1')
CGGCTATGTTGCTTAGATACTCGTATCATAATCTTA	2228	593	26.6158	SOM+_Interneurons	('S0', 'S1')
TCCGCGAAGATCTTCGCACCGACTCCAATATAGCCT	5832	1531	26.2517	SOM+_Interneurons	('S0', 'S1')
AGCGATAGTGGTTGCCGTACTCGTATCAAGGCGAAG	5251	1484	28.2613	SOM+_Interneurons	('S0', 'S1')
TCTCGCGCTAAGTCCTGAGGTAATAATGTAATCTTA	5725	1499	26.1834	SOM+_Interneurons	('S0', 'S1')
ATTCAGAAAGCCGTAGTTGGAATTCAGTCAGGACGT	7179	1817	25.3099	SOM+_Interneurons	('S0', 'S1')
CTGAAGCTAGTTCTCATGTCCTTATAGAAGGCGAAG	6296	1686	26.7789	SOM+_Interneurons	('S0', 'S1')
TAATGCGCAAGTACGCGACATATCCTATCAGGACGT	869	231	26.5823	SOM+_Interneurons	('S0', 'S1')
GAGATTCCGCAAGACCGTACTCGTATCATAATCTTA	2325	729	31.3548	SOM+_Interneurons	('S0', 'S1')
CGCTCATTGATCTTCGCAACCTACGCCATAATCTTA	7482	2204	29.4574	SOM+_Interneurons	('S0', 'S1')
GAGATTCCTGGACGACTACCGACTCCAAAGGCGAAG	4632	1346	29.0587	SOM+_Interneurons	('S0', 'S1')
CGGCTATGTCTATCGCTGCCGACTCCAATAATCTTA	7224	2086	28.876	SOM+_Interneurons	('S0', 'S1')
GAATTCGTGCAAGACCGTCCGACTCCAACAGGACGT	4297	1050	24.4357	SOM+_Interneurons	('S0', 'S1')
CTGAAGCTGCTTGAAGAGGCCAAGCTTGAGGCGAAG	5503	1396	25.368	SOM+_Interneurons	('S0', 'S1')
CGGCTATGCAGACTAAGGACTCGTATCAGGCTCTGA	7361	1921	26.097	SOM+_Interneurons	('S0', 'S1')
CGGCTATGGTAGCAGCTAGGTAATAATGCAGGACGT	2639	798	30.2387	SOM+_Interneurons	('S0', 'S1')
GAATTCGTGATCTTCGCAACTCGTATCAGGCTCTGA	8371	1961	23.4261	SOM+_Interneurons	('S0', 'S1')
GAGATTCCCAGCTAGCGGGGTAATAATGCCTATCCT	12014	3427	28.5251	SOM+_Interneurons	('S0', 'S1')
TAATGCGCGCGCGTTCATGGTAATAATGCAGGACGT	735	192	26.1224	SOM+_Interneurons	('S0', 'S1')
TCTCGCGCTAAGTCCTGAGGTAATAATGCAGGACGT	5990	1525	25.4591	SOM+_Interneurons	('S0', 'S1')
ATTCAGAAAAGTACGCGACCGACTCCAATAATCTTA	10796	2957	27.3898	SOM+_Interneurons	('S0', 'S1')
TCCGGAGAGCGCGTTCATTCCTTATAGACAGGACGT	3438	840	24.4328	SOM+_Interneurons	('S0', 'S1')
GAATTCGTCAGACTAAGGGGAATTCAGTAGGCGAAG	9189	2217	24.1267	SOM+_Interneurons	('S0', 'S1')
CGCTCATTTGATATTGCGCATATCCTATGGCTCTGA	5548	1449	26.1175	SOM+_Interneurons	('S0', 'S1')
CTGAAGCTAGCCGTAGTTGGTAATAATGAGGCGAAG	9781	2774	28.3611	SOM+_Interneurons	('S0', 'S1')
GAATTCGTCAGACTAAGGGGAATTCAGTTAATCTTA	6307	1608	25.4955	SOM+_Interneurons	('S0', 'S1')
CTGAAGCTAGCCGTAGTTTCCTTATAGAGGCTCTGA	7527	1882	25.0033	SOM+_Interneurons	('S0', 'S1')
TCTCGCGCACGGCGTTAACATATCCTATGTACTGAC	8286	2237	26.9973	SOM+_Interneurons	('S0', 'S1')
CGCTCATTAAGTAGCTCAGGAATTCAGTGTACTGAC	5730	1629	28.4293	SOM+_Interneurons	('S0', 'S1')
TCCGGAGAGATCTTCGCAACCTACGCCACCTATCCT	7372	2299	31.1856	SOM+_Interneurons	('S0', 'S1')
TAATGCGCCCTCAGCTCCGCCAAGCTTGTAATCTTA	2542	645	25.3737	SOM+_Interneurons	('S0', 'S1')
CGCTCATTTAGGTAACTTCCGACTCCAATAATCTTA	2533	630	24.8717	SOM+_Interneurons	('S0', 'S1')
TCCGGAGACGCTTATCGTCCGACTCCAACAGGACGT	6000	1844	30.7333	SOM+_Interneurons	('S0', 'S1')
ATTCAGAACGCTTATCGTCATATCCTATCCTATCCT	6113	1603	26.2228	SOM+_Interneurons	('S0', 'S1')
ATTCAGAAGACTGGACCACATATCCTATGTACTGAC	1293	366	28.3063	SOM+_Interneurons	('S0', 'S1')
GAATTCGTGAGCGCGATGGGTAATAATGGGCTCTGA	6257	1564	24.996	SOM+_Interneurons	('S0', 'S1')
AGCGATAGGCTTGAAGAGTCCTTATAGAAGGCGAAG	5941	1721	28.9682	SOM+_Interneurons	('S0', 'S1')
CGGCTATGCGTCGAGCGCGGAATTCAGTAGGCGAAG	841	228	27.1106	SOM+_Interneurons	('S0', 'S1')
ATTCAGAAAAGTAGCTCACCGACTCCAATAATCTTA	9350	2535	27.1123	SOM+_Interneurons	('S0', 'S1')
CGGCTATGGATTCTTGAAGGAATTCAGTTAATCTTA	4627	1301	28.1176	SOM+_Interneurons	('S0', 'S1')
TCCGGAGACAGCTAGCGGACCTACGCCACCTATCCT	1409	424	30.0923	SOM+_Interneurons	('S0', 'S1')
TCCGCGAAGAGCGCGATGGGTAATAATGGGCTCTGA	2662	649	24.3802	SOM+_Interneurons	('S0', 'S1')
CGGCTATGGCGCGTTCATACCTACGCCACAGGACGT	1597	449	28.1152	SOM+_Interneurons	('S0', 'S1')
TAATGCGCCTACTAATAAGGAATTCAGTTAATCTTA	8612	2619	30.4111	SOM+_Interneurons	('S0', 'S1')
TCTCGCGCCTAAGCCTTGGGTAATAATGTAATCTTA	6812	1824	26.7763	SOM+_Interneurons	('S0', 'S1')
AGCGATAGAACGAATTCGACTCGTATCAAGGCGAAG	1457	329	22.5806	SOM+_Interneurons	('S0', 'S1')
CTGAAGCTTATTGCTGGAACCTACGCCATAATCTTA	2687	725	26.9818	SOM+_Interneurons	('S0', 'S1')
TAATGCGCTTGCTTAGATGGTAATAATGGGCTCTGA	2617	703	26.8628	SOM+_Interneurons	('S0', 'S1')
GAGATTCCCATTATTATTGCCAAGCTTGTAATCTTA	511	142	27.7886	SOM+_Interneurons	('S0', 'S1')
CGCTCATTTTCGAATATTCCGACTCCAATAATCTTA	10811	3201	29.6087	SOM+_Interneurons	('S0', 'S1')
TAATGCGCCCAGATACGGACTCGTATCACAGGACGT	7947	1938	24.3866	SOM+_Interneurons	('S0', 'S1')
TCTCGCGCGATTCTTGAAACTCGTATCACAGGACGT	4945	1329	26.8756	SOM+_Interneurons	('S0', 'S1')
AGCGATAGGGCTTACTCCACCTACGCCAGGCTCTGA	9297	2941	31.6339	SOM+_Interneurons	('S0', 'S1')
AGCGATAGGGCTTACTCCACTCGTATCACAGGACGT	478	128	26.7782	SOM+_Interneurons	('S2', 'S1')
CGGCTATGTTCGAATATTACTCGTATCACAGGACGT	4070	1125	27.6413	SOM+_Interneurons	('S0', 'S1')
TCCGGAGACTACTAATAAGGTAATAATGTAATCTTA	4118	1036	25.1578	SOM+_Interneurons	('S0', 'S1')
GAATTCGTTTGCTTAGATCCGACTCCAATAATCTTA	435	90	20.6897	SOM+_Interneurons	('S0', 'S1')
AGCGATAGAAGTAGCTCATCCTTATAGAAGGCGAAG	4240	1068	25.1887	SOM+_Interneurons	('S0', 'S1')
TCTCGCGCTTGCGAGCATGCCAAGCTTGTAATCTTA	7744	2101	27.1307	SOM+_Interneurons	('S0', 'S1')
GAGATTCCTTCGAATATTGCCAAGCTTGCAGGACGT	4015	1139	28.3686	SOM+_Interneurons	('S0', 'S1')
GAATTCGTAACGAATTCGTCCTTATAGACAGGACGT	8014	2224	27.7514	SOM+_Interneurons	('S0', 'S1')
ATTACTCGGATCTTCGCACATATCCTATCAGGACGT	3065	896	29.2333	SOM+_Interneurons	('S0', 'S1')
CGGCTATGACTATTCATTACTCGTATCAGGCTCTGA	7292	2048	28.0856	SOM+_Interneurons	('S0', 'S1')
CGCTCATTAGTCCGCTGCACCTACGCCATAATCTTA	2402	662	27.5604	Microglia	NaN
CGCTCATTTTATTGAGGCGGTAATAATGCAGGACGT	2215	617	27.8555	Microglia	NaN
CGGCTATGCGTTACCGCTGGTAATAATGGTACTGAC	3593	928	25.828	Microglia	NaN
CGCTCATTTGGTTGCCGTGGTAATAATGTAATCTTA	590	174	29.4915	Microglia	NaN
ATTACTCGTTCGAATATTGCCAAGCTTGTAATCTTA	1966	469	23.8555	Microglia	NaN
CGGCTATGAGTTCTCATGGGAATTCAGTGGCTCTGA	2717	718	26.4262	Microglia	NaN
CGCTCATTGCTTGAAGAGTCCTTATAGAAGGCGAAG	2124	530	24.9529	Microglia	NaN
TAATGCGCAACGAATTCGGGTAATAATGATAGAGGC	2150	561	26.093	Microglia	NaN
GAGATTCCCAGCTAGCGGGGTAATAATGTAATCTTA	1304	334	25.6135	Microglia	NaN
GAATTCGTGCGCGTTCATTCCTTATAGATAATCTTA	1646	425	25.8202	Microglia	NaN
ATTACTCGTTCGAATATTGGAATTCAGTGGCTCTGA	976	229	23.4631	Microglia	NaN
AGCGATAGAGTTCTCATGCCGACTCCAAAGGCGAAG	1272	368	28.9308	Microglia	NaN
TCCGGAGACGTTACCGCTCATATCCTATCCTATCCT	413	152	36.8039	Microglia	NaN
CGCTCATTTATTGCTGGAACTCGTATCACAGGACGT	976	270	27.6639	Microglia	NaN
ATTACTCGCGTTACCGCTACCTACGCCAAGGCGAAG	1443	281	19.4733	Microglia	NaN
CGCTCATTAACGAATTCGCATATCCTATCAGGACGT	329	87	26.4438	Microglia	NaN
TCCGGAGAGACTGGACCAGGAATTCAGTCAGGACGT	2386	722	30.2598	Microglia	NaN
ATTCAGAACTATATAGCCACTCGTATCAAGGCGAAG	806	177	21.9603	Microglia	NaN
CTGAAGCTGTAGGCTGCAACTCGTATCAGTACTGAC	450	107	23.7778	Microglia	NaN
CGGCTATGACTATTCATTGGTAATAATGCAGGACGT	456	144	31.5789	Microglia	NaN
ATTCAGAAAGTTCTCATGGGTAATAATGCCTATCCT	1851	423	22.8525	Microglia	NaN
TCCGGAGAGTAGCAGCTAGGTAATAATGGTACTGAC	568	144	25.3521	Microglia	NaN
CGGCTATGACGGCGTTAAACTCGTATCAGTACTGAC	502	119	23.7052	Microglia	NaN
CGGCTATGGAGCGCGATGGGTAATAATGTAATCTTA	1457	355	24.3651	Microglia	NaN
CGGCTATGGACTGGACCAGCCAAGCTTGGTACTGAC	4409	1190	26.9902	Microglia	NaN
AGCGATAGTCCTCTGCCGGGTAATAATGCAGGACGT	2456	781	31.7997	Microglia	NaN
TCCGGAGATAGGTAACTTCATATCCTATAGGCGAAG	719	210	29.2072	Microglia	NaN
TCCGGAGACTATATAGCCCCGACTCCAACCTATCCT	879	266	30.2617	Microglia	NaN
ATTCAGAAAAGTAGCTCAACTCGTATCACAGGACGT	5417	1277	23.5739	Microglia	NaN
ATTACTCGGCGCGTTCATGGTAATAATGAGGCGAAG	2399	469	19.5498	Microglia	NaN
CGGCTATGTGATATTGCGACCTACGCCACAGGACGT	1031	286	27.7401	Microglia	NaN
CGCTCATTCGTCGAGCGCACCTACGCCAAGGCGAAG	543	131	24.1252	Microglia	NaN
CGCTCATTAACGAATTCGACCTACGCCACCTATCCT	1654	512	30.9553	Microglia	NaN
ATTCAGAACGTTACCGCTCCGACTCCAATAATCTTA	2509	612	24.3922	Microglia	NaN
CGCTCATTGCGCTATGGTGGAATTCAGTCAGGACGT	2299	661	28.7516	Microglia	NaN
TAATGCGCGCTTGAAGAGTCCTTATAGACCTATCCT	400	108	27	Microglia	NaN
TCCGGAGATCCTCTGCCGGGAATTCAGTAGGCGAAG	426	121	28.4038	Microglia	NaN
ATTCAGAATGATATTGCGGCCAAGCTTGCCTATCCT	1514	327	21.5984	Microglia	NaN
CTGAAGCTACGGCGTTAACATATCCTATAGGCGAAG	1231	302	24.5329	Microglia	NaN
ATTACTCGCTACTAATAAACCTACGCCATAATCTTA	2238	557	24.8883	Microglia	NaN
ATTCAGAACAGACTAAGGACTCGTATCACCTATCCT	1463	340	23.2399	Microglia	NaN
TCCGGAGAACTATTCATTCCGACTCCAACCTATCCT	483	138	28.5714	Microglia	NaN
TCCGGAGAACTATTCATTGGTAATAATGCCTATCCT	578	162	28.0277	Microglia	NaN
CTGAAGCTGTAGGATAAGACTCGTATCACCTATCCT	1003	287	28.6142	Microglia	NaN
GAATTCGTCATTATTATTCATATCCTATCAGGACGT	2365	584	24.6934	Microglia	NaN
GAATTCGTCAGACTAAGGACTCGTATCACAGGACGT	1713	377	22.0082	Microglia	NaN
TAATGCGCGACTGGACCACATATCCTATGTACTGAC	954	221	23.1656	Microglia	NaN
TCCGCGAAGCGCTATGGTGCCAAGCTTGTAATCTTA	1167	289	24.7644	Microglia	NaN
CGCTCATTGCGCGTTCATCATATCCTATTAATCTTA	4166	1196	28.7086	Microglia	NaN
ATTCAGAACATTATTATTGGTAATAATGAGGCGAAG	2174	435	20.0092	Microglia	NaN
TCCGCGAATGATATTGCGGGAATTCAGTATAGAGGC	3426	981	28.634	Microglia	NaN
CTGAAGCTCCAGATACGGGGAATTCAGTCAGGACGT	380	113	29.7368	Microglia	NaN
ATTCAGAAGATCTTCGCAGGAATTCAGTATAGAGGC	662	151	22.8097	Microglia	NaN
TAATGCGCTGGACGACTATCCTTATAGACAGGACGT	2083	493	23.6678	Microglia	NaN
CGGCTATGACGGCGTTAAGGTAATAATGGTACTGAC	569	146	25.6591	Microglia	NaN
GAGATTCCTATTGCTGGAACTCGTATCAAGGCGAAG	1484	352	23.7197	Microglia	NaN
CGCTCATTAACGAATTCGACCTACGCCACAGGACGT	1496	439	29.3449	Microglia	NaN
TCTCGCGCTTCGAATATTACTCGTATCACAGGACGT	545	144	26.422	Microglia	NaN
TCCGCGAATTGCTTAGATACTCGTATCAGGCTCTGA	549	130	23.6794	Microglia	NaN
GAATTCGTGACTGGACCAACTCGTATCAGGCTCTGA	1936	413	21.3326	Microglia	NaN
AGCGATAGGCAAGACCGTGCCAAGCTTGGGCTCTGA	462	114	24.6753	Microglia	NaN
CGGCTATGTTCGAATATTGGAATTCAGTGTACTGAC	425	99	23.2941	Microglia	NaN
TAATGCGCCGTTACCGCTCCGACTCCAACCTATCCT	4019	1118	27.8179	Microglia	NaN
GAGATTCCATACCTCGACACCTACGCCAAGGCGAAG	1721	477	27.7164	Microglia	NaN
AGCGATAGCAGACTAAGGACCTACGCCAGTACTGAC	1640	429	26.1585	Microglia	NaN
CGCTCATTGAGCGCGATGGCCAAGCTTGGTACTGAC	453	138	30.4636	Microglia	NaN
GAATTCGTGCGCGTTCATTCCTTATAGAAGGCGAAG	2993	622	20.7818	Microglia	NaN
CTGAAGCTAGCCGTAGTTGGAATTCAGTAGGCGAAG	1143	262	22.9221	Microglia	NaN
ATTCAGAACATTATTATTCATATCCTATTAATCTTA	869	250	28.7687	Microglia	NaN
TCCGGAGATCTATCGCTGACTCGTATCATAATCTTA	1973	602	30.5119	Microglia	NaN
CGCTCATTGCGCTATGGTCCGACTCCAAAGGCGAAG	3367	916	27.2052	Microglia	NaN
AGCGATAGCTAAGCCTTGGGAATTCAGTAGGCGAAG	960	211	21.9792	Microglia	NaN
CGCTCATTGCGCGTTCATACCTACGCCATATAGCCT	398	91	22.8643	Microglia	NaN
GAGATTCCATACCTCGACGGAATTCAGTATAGAGGC	1913	411	21.4846	Microglia	NaN
TCCGGAGATAGGTAACTTCATATCCTATCAGGACGT	1648	450	27.3058	Microglia	NaN
CGCTCATTCGTCGAGCGCACCTACGCCAGGCTCTGA	702	186	26.4957	Microglia	NaN
TAATGCGCCGCTTATCGTACCTACGCCACAGGACGT	1089	273	25.0689	Microglia	NaN
CTGAAGCTTGGACGACTATCCTTATAGATAATCTTA	679	186	27.3932	Microglia	NaN
CGCTCATTTTATTGAGGCTCCTTATAGAAGGCGAAG	1576	379	24.0482	Microglia	NaN
TCCGCGAATAGGTAACTTGGAATTCAGTGGCTCTGA	409	109	26.6504	Microglia	NaN
ATTCAGAACGCTTATCGTGGTAATAATGCAGGACGT	1859	441	23.7224	Microglia	NaN
TAATGCGCTATTGCTGGAACCTACGCCAAGGCGAAG	579	155	26.7703	Microglia	NaN
AGCGATAGTTCGAATATTCCGACTCCAATAATCTTA	2554	710	27.7995	Microglia	NaN
AGCGATAGGTAGGCTGCAACCTACGCCAATAGAGGC	3473	972	27.9873	Microglia	NaN
CGGCTATGCCAGATACGGCATATCCTATAGGCGAAG	347	91	26.2248	Microglia	NaN
TCCGCGAACCTCAGCTCCACCTACGCCAAGGCGAAG	1919	442	23.0328	Microglia	NaN
CGCTCATTGCAAGACCGTGCCAAGCTTGCCTATCCT	1824	520	28.5088	Microglia	NaN
CGCTCATTCGAATGGAGCGGTAATAATGATAGAGGC	641	136	21.2168	Microglia	NaN
ATTACTCGTCTATCGCTGTCCTTATAGACCTATCCT	4342	1036	23.86	Microglia	NaN
ATTCAGAAAAGTAGCTCATCCTTATAGAAGGCGAAG	1956	384	19.6319	Microglia	NaN
ATTCAGAATAGAGGCGTTGGAATTCAGTCAGGACGT	2933	726	24.7528	Microglia	NaN
ATTCAGAACGCTTATCGTACTCGTATCAGTACTGAC	3619	808	22.3266	Microglia	NaN
ATTCAGAAGATCTTCGCAGCCAAGCTTGGTACTGAC	779	182	23.3633	Microglia	NaN
TAATGCGCAGTTCTCATGACCTACGCCATAATCTTA	3166	857	27.0689	Microglia	NaN
CGGCTATGCGAATGGAGCGGTAATAATGGGCTCTGA	1604	417	25.9975	Microglia	NaN
GAATTCGTAGCCGTAGTTCCGACTCCAAAGGCGAAG	605	152	25.124	Microglia	NaN
TCTCGCGCTGGACGACTACATATCCTATGTACTGAC	1567	349	22.2719	Microglia	NaN
TCCGCGAAAGCCGTAGTTCCGACTCCAATATAGCCT	2141	548	25.5955	Microglia	NaN
GAGATTCCCCAGATACGGTCCTTATAGATAATCTTA	3211	929	28.9318	Microglia	NaN
ATTCAGAAATACCTCGACCATATCCTATAGGCGAAG	747	166	22.2222	Microglia	NaN
TCTCGCGCTAGAGGCGTTGGTAATAATGAGGCGAAG	696	157	22.5575	Microglia	NaN
CGGCTATGCTATATAGCCTCCTTATAGACAGGACGT	1924	513	26.6632	Microglia	NaN
ATTACTCGAGTCCGCTGCCCGACTCCAAAGGCGAAG	960	230	23.9583	Microglia	NaN
CGCTCATTGACTGGACCAGCCAAGCTTGTAATCTTA	2824	729	25.8144	Microglia	NaN
TCCGGAGAAAGTACGCGAGGAATTCAGTAGGCGAAG	4166	1026	24.6279	Microglia	NaN
GAGATTCCCGTCGAGCGCACTCGTATCACAGGACGT	2416	700	28.9735	Microglia	NaN
CGGCTATGTTGCGAGCATACCTACGCCAGGCTCTGA	579	156	26.943	Microglia	NaN
TCCGCGAAACGGCGTTAAGGAATTCAGTCAGGACGT	3129	955	30.5209	Microglia	NaN
CGGCTATGCATTATTATTGGTAATAATGCAGGACGT	2677	763	28.5021	Microglia	NaN
CTGAAGCTCAGCTAGCGGGCCAAGCTTGAGGCGAAG	2684	645	24.0313	Microglia	NaN
ATTCAGAACCTCAGCTCCTCCTTATAGAAGGCGAAG	1961	433	22.0806	Microglia	NaN
ATTCAGAAGAGCGCGATGGGTAATAATGCAGGACGT	656	163	24.8476	Microglia	NaN
TAATGCGCCGTTACCGCTACCTACGCCACAGGACGT	1088	293	26.9301	Microglia	NaN
GAGATTCCTCTTAGCCTGGGAATTCAGTAGGCGAAG	4455	1103	24.7587	Microglia	NaN
GAGATTCCCAGACTAAGGACTCGTATCAAGGCGAAG	4212	996	23.6467	Microglia	NaN
GAGATTCCCAGCTAGCGGGGAATTCAGTGTACTGAC	831	216	25.9928	Microglia	NaN
TCTCGCGCTGGACGACTACATATCCTATAGGCGAAG	679	168	24.7423	Microglia	NaN
TCCGCGAATAGAGGCGTTGCCAAGCTTGAGGCGAAG	1291	319	24.7095	Microglia	NaN
TCCGCGAACTAAGCCTTGACTCGTATCAAGGCGAAG	1818	490	26.9527	Microglia	NaN
CGGCTATGGTAGGATAAGCATATCCTATTAATCTTA	468	150	32.0513	Microglia	NaN
CTGAAGCTTATTGCTGGAGGTAATAATGAGGCGAAG	5493	1353	24.6313	Microglia	NaN
TCCGGAGAGATCTTCGCAGGTAATAATGAGGCGAAG	813	201	24.7232	Microglia	NaN
CGGCTATGCTATATAGCCTCCTTATAGAAGGCGAAG	440	106	24.0909	Microglia	NaN
CGCTCATTGATCTTCGCAGGAATTCAGTGTACTGAC	2160	500	23.1481	Microglia	NaN
CTGAAGCTAGTTCTCATGACTCGTATCAGGCTCTGA	1841	432	23.4655	Microglia	NaN
CGGCTATGTTGCTTAGATGCCAAGCTTGGGCTCTGA	652	168	25.7669	Microglia	NaN
CGCTCATTCGAATGGAGCACCTACGCCACAGGACGT	1209	353	29.1977	Microglia	NaN
AGCGATAGCTACTAATAAGGAATTCAGTGTACTGAC	2127	499	23.4603	Microglia	NaN
AGCGATAGATACCTCGACCCGACTCCAAGTACTGAC	2639	689	26.1084	Microglia	NaN
TAATGCGCCGAATGGAGCGGTAATAATGCCTATCCT	1143	288	25.1969	Microglia	NaN
ATTCAGAATAGAGGCGTTCATATCCTATTAATCTTA	2963	664	22.4097	Microglia	NaN
CTGAAGCTAAGTAGCTCACATATCCTATGTACTGAC	2086	596	28.5714	Microglia	NaN
TCCGGAGAAGTTCTCATGACTCGTATCAAGGCGAAG	742	171	23.0458	Microglia	NaN
TCCGGAGAGCAAGACCGTCATATCCTATGTACTGAC	990	273	27.5758	Microglia	NaN
ATTACTCGGTAGGATAAGACTCGTATCACAGGACGT	1099	249	22.657	Microglia	NaN
TCCGCGAACGTCGAGCGCGGTAATAATGCAGGACGT	431	126	29.2343	Microglia	NaN
TCCGGAGATATTGCTGGAACTCGTATCACAGGACGT	2839	839	29.5527	Microglia	NaN
GAGATTCCGATTCTTGAAACCTACGCCATAATCTTA	1127	317	28.1278	Microglia	NaN
CTGAAGCTCCTCAGCTCCCCGACTCCAAAGGCGAAG	1027	207	20.1558	Microglia	NaN
AGCGATAGCAGACTAAGGGGTAATAATGTAATCTTA	2551	658	25.7938	Microglia	NaN
TCCGCGAATCCTCTGCCGACCTACGCCATAATCTTA	1357	351	25.8659	Microglia	NaN
CGCTCATTACTATTCATTACTCGTATCACAGGACGT	992	231	23.2863	Microglia	NaN
CGCTCATTAAGTACGCGATCCTTATAGACAGGACGT	2132	650	30.4878	Microglia	NaN
CTGAAGCTTTGCGAGCATCATATCCTATGTACTGAC	1370	352	25.6934	Microglia	NaN
GAGATTCCCGTCGAGCGCTCCTTATAGAGGCTCTGA	1752	429	24.4863	Microglia	NaN
CTGAAGCTAGTTCTCATGCCGACTCCAACAGGACGT	683	189	27.672	Microglia	NaN
GAGATTCCAGTCCGCTGCCATATCCTATGTACTGAC	4095	969	23.663	Microglia	NaN
CGGCTATGCAGACTAAGGCCGACTCCAAGTACTGAC	1649	508	30.8065	Microglia	NaN
ATTCAGAATTGCGAGCATGGAATTCAGTAGGCGAAG	4376	1034	23.6289	Microglia	NaN
CGCTCATTCATTATTATTGGTAATAATGTAATCTTA	2279	643	28.2141	Microglia	NaN
TCCGCGAAGCAAGACCGTGGTAATAATGTAATCTTA	1592	346	21.7337	Microglia	NaN
ATTCAGAATAGGTAACTTACCTACGCCAATAGAGGC	3732	966	25.8842	Microglia	NaN
GAGATTCCTAGAGGCGTTGGTAATAATGTAATCTTA	2786	679	24.3719	Microglia	NaN
TCCGCGAATGGACGACTAACCTACGCCAGTACTGAC	1045	294	28.134	Microglia	NaN
ATTCAGAATTGCTTAGATCCGACTCCAAGGCTCTGA	760	146	19.2105	Microglia	NaN
CTGAAGCTCATTATTATTGGAATTCAGTCAGGACGT	3549	1057	29.783	Microglia	NaN
CGGCTATGAGTCCGCTGCCATATCCTATAGGCGAAG	935	190	20.3209	Microglia	NaN
GAGATTCCCGAATGGAGCGGTAATAATGCAGGACGT	1145	334	29.1703	Microglia	NaN
TCCGCGAATCTTAGCCTGACTCGTATCATAATCTTA	1941	511	26.3266	Microglia	NaN
GAATTCGTAAGTAGCTCATCCTTATAGAAGGCGAAG	587	127	21.6354	Microglia	NaN
GAATTCGTAAGTAGCTCACCGACTCCAACCTATCCT	609	147	24.1379	Microglia	NaN
CTGAAGCTTCTTAGCCTGTCCTTATAGACAGGACGT	672	190	28.2738	Microglia	NaN
ATTCAGAAGTAGGCTGCAGCCAAGCTTGTAATCTTA	2585	496	19.1876	Microglia	NaN
CGCTCATTTCCTCTGCCGCATATCCTATGGCTCTGA	447	130	29.0828	Microglia	NaN
ATTACTCGTCAATCTCCTACTCGTATCATAATCTTA	734	213	29.0191	Microglia	NaN
ATTCAGAAGGCTTACTCCGGAATTCAGTGTACTGAC	2811	568	20.2063	Microglia	NaN
GAATTCGTGCAAGACCGTCCGACTCCAAGGCTCTGA	1752	420	23.9726	Microglia	NaN
TCCGGAGACAGCTAGCGGGGTAATAATGAGGCGAAG	440	132	30	Microglia	NaN
ATTCAGAATAAGTCCTGAGCCAAGCTTGGGCTCTGA	1688	451	26.718	Microglia	NaN
TCCGGAGACGTCGAGCGCCCGACTCCAAGTACTGAC	621	197	31.723	Microglia	NaN
GAATTCGTTAAGTCCTGACCGACTCCAACAGGACGT	2968	667	22.473	Microglia	NaN
ATTACTCGGATCTTCGCACCGACTCCAACAGGACGT	3839	1068	27.8197	Microglia	NaN
TCCGGAGAACTATTCATTTCCTTATAGATAATCTTA	1569	438	27.9159	Microglia	NaN
GAATTCGTGATCTTCGCAGGTAATAATGTAATCTTA	2817	670	23.7842	Microglia	NaN
GAATTCGTGATTCTTGAAACTCGTATCAAGGCGAAG	1588	332	20.9068	Microglia	NaN
CTGAAGCTAGTCCGCTGCGCCAAGCTTGGGCTCTGA	2064	497	24.0795	Microglia	NaN
CTGAAGCTGGCTTACTCCGCCAAGCTTGTAATCTTA	1442	410	28.4327	Microglia	NaN
AGCGATAGTGATATTGCGCATATCCTATGTACTGAC	4671	1184	25.3479	Microglia	NaN
CGCTCATTAAGTACGCGAGCCAAGCTTGCCTATCCT	1837	532	28.9603	Microglia	NaN
TCTCGCGCCTATATAGCCCATATCCTATTAATCTTA	1736	387	22.2926	Microglia	NaN
ATTACTCGAGTTCTCATGACCTACGCCAGGCTCTGA	2098	497	23.6892	Microglia	NaN
GAATTCGTGACTGGACCAGCCAAGCTTGGTACTGAC	1630	374	22.9448	Microglia	NaN
ATTACTCGGATCTTCGCAACTCGTATCAATAGAGGC	2216	494	22.2924	Microglia	NaN
CTGAAGCTCGTTACCGCTTCCTTATAGAGTACTGAC	1050	291	27.7143	Microglia	NaN
TCCGCGAATCTATCGCTGCATATCCTATCAGGACGT	1496	486	32.4866	Microglia	NaN
GAGATTCCCGCTTATCGTACCTACGCCAATAGAGGC	706	243	34.4193	Microglia	NaN
CGCTCATTTAGGTAACTTCCGACTCCAAGGCTCTGA	2601	736	28.2968	Microglia	NaN
ATTACTCGATACCTCGACACTCGTATCAGTACTGAC	4910	1184	24.1141	Microglia	NaN
GAATTCGTTGGTTGCCGTGCCAAGCTTGCAGGACGT	536	127	23.694	Microglia	NaN
CGGCTATGTATTGCTGGATCCTTATAGAGGCTCTGA	2024	510	25.1976	Microglia	NaN
TAATGCGCCATTATTATTACCTACGCCATAATCTTA	3208	845	26.3404	Microglia	NaN
ATTACTCGTCCTCTGCCGTCCTTATAGAATAGAGGC	1220	334	27.377	Microglia	NaN
CGCTCATTCATTATTATTCCGACTCCAACAGGACGT	2929	814	27.7911	Microglia	NaN
ATTCAGAAGCGCGTTCATGGAATTCAGTCAGGACGT	3295	729	22.1244	Microglia	NaN
TCTCGCGCCTAAGCCTTGACTCGTATCAAGGCGAAG	1221	276	22.6044	Microglia	NaN
CGCTCATTCATTATTATTACTCGTATCAATAGAGGC	662	210	31.7221	Microglia	NaN
CGGCTATGAAGTAGCTCAACTCGTATCATAATCTTA	1888	491	26.0064	Microglia	NaN
AGCGATAGCTAAGCCTTGACTCGTATCAGTACTGAC	3457	648	18.7446	Astrocytes	NaN
ATTACTCGGGCTTACTCCGGAATTCAGTCAGGACGT	2416	544	22.5166	Astrocytes	NaN
CGCTCATTGGCTTACTCCGCCAAGCTTGAGGCGAAG	2195	368	16.7654	Astrocytes	NaN
TCCGGAGATGGACGACTAACCTACGCCACCTATCCT	1978	504	25.4803	Astrocytes	NaN
CGGCTATGACTATTCATTACTCGTATCAAGGCGAAG	2556	454	17.7621	Astrocytes	NaN
ATTCAGAATCAATCTCCTACCTACGCCATAATCTTA	495	97	19.596	Astrocytes	NaN
ATTACTCGTAAGTCCTGACCGACTCCAACCTATCCT	2543	518	20.3696	Astrocytes	NaN
GAATTCGTAACGAATTCGCCGACTCCAAAGGCGAAG	1357	223	16.4333	Astrocytes	NaN
TCCGGAGAGATTCTTGAACATATCCTATCAGGACGT	1057	233	22.0435	Astrocytes	NaN
CGCTCATTGCAAGACCGTCATATCCTATCAGGACGT	2277	557	24.462	Astrocytes	NaN
TCCGGAGATTATTGAGGCGGTAATAATGCAGGACGT	1353	309	22.8381	Astrocytes	NaN
ATTCAGAAATACCTCGACCATATCCTATGGCTCTGA	725	124	17.1034	Astrocytes	NaN
TCCGCGAAAACGAATTCGACTCGTATCAGGCTCTGA	1852	371	20.0324	Astrocytes	NaN
AGCGATAGAGTCCGCTGCGGTAATAATGAGGCGAAG	4513	853	18.901	Astrocytes	NaN
GAGATTCCTATTGCTGGAGGAATTCAGTAGGCGAAG	2920	783	26.8151	Astrocytes	NaN
ATTACTCGGTAGGATAAGTCCTTATAGAGTACTGAC	502	122	24.3028	Astrocytes	NaN
AGCGATAGCAGCTAGCGGGGAATTCAGTAGGCGAAG	435	115	26.4368	Astrocytes	NaN
TCCGCGAACTAAGCCTTGGGTAATAATGAGGCGAAG	2010	422	20.995	Astrocytes	NaN
ATTCAGAAAGTTCTCATGGGTAATAATGCAGGACGT	447	118	26.3982	Astrocytes	NaN
TCTCGCGCGACTGGACCATCCTTATAGAGTACTGAC	1309	255	19.4805	Astrocytes	NaN
TAATGCGCCGTTACCGCTGCCAAGCTTGATAGAGGC	523	104	19.8853	Astrocytes	NaN
ATTACTCGCTAAGCCTTGACTCGTATCACCTATCCT	659	151	22.9135	Astrocytes	NaN
TAATGCGCTAGAGGCGTTTCCTTATAGAGTACTGAC	2311	427	18.4768	Astrocytes	NaN
ATTACTCGCGTCGAGCGCACTCGTATCACCTATCCT	1880	405	21.5426	Astrocytes	NaN
CGGCTATGAAGTACGCGATCCTTATAGAAGGCGAAG	2498	493	19.7358	Astrocytes	NaN
TCCGGAGATCTTAGCCTGACTCGTATCAAGGCGAAG	549	143	26.0474	Astrocytes	NaN
CTGAAGCTCATTATTATTGGTAATAATGTAATCTTA	3513	777	22.1178	Astrocytes	NaN
TAATGCGCTGATATTGCGCCGACTCCAATATAGCCT	1181	366	30.9907	Astrocytes	NaN
TAATGCGCAGTTCTCATGGGAATTCAGTAGGCGAAG	1921	374	19.469	Astrocytes	NaN
CGCTCATTCAGCTAGCGGCCGACTCCAACAGGACGT	1920	439	22.8646	Astrocytes	NaN
CGCTCATTTCCTCTGCCGCCGACTCCAACAGGACGT	443	94	21.219	Astrocytes	NaN
CGCTCATTGGCTTACTCCCATATCCTATCCTATCCT	6783	2008	29.6034	Astrocytes	NaN
ATTACTCGCTACTAATAAGCCAAGCTTGGGCTCTGA	702	151	21.51	Astrocytes	NaN
GAGATTCCTATTGCTGGAGGTAATAATGCAGGACGT	666	178	26.7267	Astrocytes	NaN
TCTCGCGCCATTATTATTGGTAATAATGCAGGACGT	1205	263	21.8257	Astrocytes	NaN
CGGCTATGACGGCGTTAAGGAATTCAGTTAATCTTA	420	121	28.8095	Astrocytes	NaN
TAATGCGCGCGCGTTCATGCCAAGCTTGTATAGCCT	2824	519	18.3782	Astrocytes	NaN
TAATGCGCTCTTAGCCTGGGAATTCAGTAGGCGAAG	771	186	24.1245	Astrocytes	NaN
AGCGATAGTCCTCTGCCGACTCGTATCAGTACTGAC	2423	467	19.2736	Astrocytes	NaN
ATTCAGAAATACCTCGACCCGACTCCAAGGCTCTGA	1205	240	19.917	Astrocytes	NaN
CGGCTATGGACTGGACCATCCTTATAGAGGCTCTGA	3184	661	20.7601	Astrocytes	NaN
TCCGCGAAAACGAATTCGTCCTTATAGAAGGCGAAG	1985	378	19.0428	Astrocytes	NaN
CTGAAGCTTAGAGGCGTTTCCTTATAGATAATCTTA	1224	266	21.732	Astrocytes	NaN
CGGCTATGTATTGCTGGAGGTAATAATGGTACTGAC	3704	776	20.9503	Astrocytes	NaN
TAATGCGCTAGGTAACTTTCCTTATAGATAATCTTA	3656	792	21.663	Astrocytes	NaN
TCTCGCGCCCAGATACGGGGAATTCAGTCAGGACGT	758	163	21.504	Astrocytes	NaN
CTGAAGCTCCAGATACGGGGAATTCAGTTAATCTTA	657	193	29.376	Astrocytes	NaN
TAATGCGCCGTCGAGCGCGGAATTCAGTTAATCTTA	867	214	24.6828	Astrocytes	NaN
AGCGATAGTGATATTGCGACCTACGCCAAGGCGAAG	3129	573	18.3126	Astrocytes	NaN
AGCGATAGAGTTCTCATGTCCTTATAGACAGGACGT	4932	1158	23.4793	Astrocytes	NaN
TAATGCGCCCTCAGCTCCTCCTTATAGAAGGCGAAG	1324	287	21.6767	Astrocytes	NaN
TCCGGAGATGGTTGCCGTGCCAAGCTTGCAGGACGT	968	275	28.4091	Astrocytes	NaN
AGCGATAGCGAATGGAGCTCCTTATAGAGTACTGAC	918	168	18.3007	Astrocytes	NaN
ATTCAGAAGCGCTATGGTACCTACGCCAAGGCGAAG	932	155	16.6309	Astrocytes	NaN
TAATGCGCCCTCAGCTCCTCCTTATAGACAGGACGT	975	170	17.4359	Astrocytes	NaN
ATTCAGAAAAGTAGCTCACCGACTCCAACCTATCCT	4263	862	20.2205	Astrocytes	NaN
TCTCGCGCAAGTACGCGAACCTACGCCAGGCTCTGA	1154	233	20.1906	Astrocytes	NaN
ATTCAGAATTATTGAGGCGGAATTCAGTCCTATCCT	1030	212	20.5825	Astrocytes	NaN
CGCTCATTCCAGATACGGTCCTTATAGACAGGACGT	1318	312	23.6722	Astrocytes	NaN
CGCTCATTCCAGATACGGGGAATTCAGTTAATCTTA	1385	332	23.9711	Astrocytes	NaN
TAATGCGCCTACTAATAACCGACTCCAAAGGCGAAG	1319	300	22.7445	Astrocytes	NaN
GAGATTCCCTAAGCCTTGGCCAAGCTTGCAGGACGT	872	189	21.6743	Astrocytes	NaN
TAATGCGCATACCTCGACGGAATTCAGTTAATCTTA	2842	658	23.1527	Astrocytes	NaN
GAATTCGTCGCTTATCGTTCCTTATAGACAGGACGT	1226	233	19.0049	Astrocytes	NaN
GAATTCGTAACGAATTCGGCCAAGCTTGTAATCTTA	522	128	24.5211	Astrocytes	NaN
ATTACTCGCCTCAGCTCCTCCTTATAGACAGGACGT	1221	219	17.9361	Astrocytes	NaN
ATTACTCGCTAAGCCTTGACCTACGCCATAATCTTA	1109	246	22.1821	Astrocytes	NaN
TCCGCGAAGATCTTCGCAACTCGTATCAAGGCGAAG	2934	676	23.0402	Astrocytes	NaN
GAGATTCCTAAGTCCTGAGCCAAGCTTGAGGCGAAG	2858	602	21.0637	Astrocytes	NaN
CGCTCATTTCTTAGCCTGGGAATTCAGTCAGGACGT	1572	346	22.0102	Astrocytes	NaN
TAATGCGCTAAGTCCTGATCCTTATAGATAATCTTA	1493	274	18.3523	Astrocytes	NaN
TCCGCGAATTATTGAGGCACCTACGCCAGTACTGAC	401	114	28.4289	Astrocytes	NaN
TCTCGCGCTAAGTCCTGACCGACTCCAATAATCTTA	2182	436	19.9817	Astrocytes	NaN
GAGATTCCCGAATGGAGCTCCTTATAGAAGGCGAAG	1796	442	24.6102	Astrocytes	NaN
TAATGCGCTTGCTTAGATCATATCCTATCCTATCCT	381	72	18.8976	Astrocytes	NaN
ATTACTCGCAGACTAAGGGGAATTCAGTCCTATCCT	7908	1811	22.9009	Astrocytes	NaN
TAATGCGCCCTCAGCTCCACCTACGCCAAGGCGAAG	744	136	18.2796	Astrocytes	NaN
TCCGCGAAAACGAATTCGGCCAAGCTTGGGCTCTGA	778	136	17.4807	Astrocytes	NaN
CGGCTATGAAGTAGCTCAACCTACGCCACAGGACGT	477	110	23.0608	Astrocytes	NaN
TCCGGAGAGCAAGACCGTCATATCCTATAGGCGAAG	1351	305	22.5759	Astrocytes	NaN
AGCGATAGCAGACTAAGGGGAATTCAGTCAGGACGT	421	92	21.8527	Astrocytes	NaN
TAATGCGCGATCTTCGCAACCTACGCCAGGCTCTGA	3267	736	22.5283	Astrocytes	NaN
CGCTCATTTGGACGACTAGCCAAGCTTGAGGCGAAG	1445	240	16.609	Astrocytes	NaN
ATTACTCGCTATATAGCCGCCAAGCTTGTAATCTTA	486	92	18.93	Astrocytes	NaN
TAATGCGCTAGGTAACTTGCCAAGCTTGTATAGCCT	1008	222	22.0238	Astrocytes	NaN
AGCGATAGAAGTACGCGACCGACTCCAATAATCTTA	636	152	23.8994	Astrocytes	NaN
ATTACTCGTAGAGGCGTTGGTAATAATGAGGCGAAG	2550	484	18.9804	Astrocytes	NaN
TCTCGCGCCCAGATACGGGGTAATAATGGTACTGAC	1557	328	21.0662	Astrocytes	NaN
TCCGCGAATGGTTGCCGTGGTAATAATGAGGCGAAG	441	94	21.3152	Astrocytes	NaN
CTGAAGCTGACTGGACCACCGACTCCAAGGCTCTGA	1347	339	25.167	Astrocytes	NaN
TAATGCGCTTGCGAGCATCATATCCTATCAGGACGT	457	93	20.3501	Astrocytes	NaN
TCCGGAGATAGGTAACTTACCTACGCCAAGGCGAAG	2930	576	19.6587	Astrocytes	NaN
AGCGATAGATACCTCGACTCCTTATAGATATAGCCT	421	113	26.8409	Astrocytes	NaN
TAATGCGCCGTCGAGCGCCCGACTCCAATAATCTTA	406	80	19.7044	Astrocytes	NaN
ATTACTCGCATTATTATTGCCAAGCTTGAGGCGAAG	2470	484	19.5951	Astrocytes	NaN
GAATTCGTTTCGAATATTCATATCCTATAGGCGAAG	1038	171	16.474	Astrocytes	NaN
GAATTCGTGTAGGCTGCAGCCAAGCTTGTAATCTTA	2502	469	18.745	Astrocytes	NaN
ATTACTCGCCAGATACGGACCTACGCCACAGGACGT	2134	424	19.8688	Astrocytes	NaN
TAATGCGCCTAAGCCTTGCATATCCTATATAGAGGC	614	117	19.0554	Astrocytes	NaN
TCCGGAGAGCAAGACCGTACTCGTATCACCTATCCT	2670	664	24.8689	Astrocytes	NaN
CGCTCATTTCTTAGCCTGGCCAAGCTTGTAATCTTA	1461	298	20.397	Astrocytes	NaN
TAATGCGCTAGAGGCGTTCCGACTCCAATAATCTTA	521	103	19.7697	Astrocytes	NaN
TCCGCGAACTACTAATAAGCCAAGCTTGAGGCGAAG	640	154	24.0625	Astrocytes	NaN
TCTCGCGCCAGACTAAGGCCGACTCCAAGGCTCTGA	1941	359	18.4956	Astrocytes	NaN
CGGCTATGGTAGCAGCTACATATCCTATCCTATCCT	500	141	28.2	Astrocytes	NaN
GAATTCGTTCAATCTCCTGCCAAGCTTGTAATCTTA	2080	398	19.1346	Astrocytes	NaN
GAATTCGTCAGCTAGCGGGGTAATAATGGTACTGAC	3815	716	18.768	Astrocytes	NaN
TCTCGCGCATACCTCGACCCGACTCCAAGTACTGAC	1796	352	19.5991	Astrocytes	NaN
TCCGGAGACGAATGGAGCACCTACGCCAAGGCGAAG	1163	232	19.9484	Astrocytes	NaN
CGCTCATTCTACTAATAAACTCGTATCAAGGCGAAG	842	191	22.6841	Astrocytes	NaN
GAGATTCCGACTGGACCATCCTTATAGAGGCTCTGA	1399	265	18.9421	Astrocytes	NaN
TCCGCGAAGCGCTATGGTCCGACTCCAATAATCTTA	914	191	20.8972	Astrocytes	NaN
CTGAAGCTGACTGGACCAACTCGTATCACAGGACGT	1304	269	20.6288	Astrocytes	NaN
GAATTCGTTGGACGACTAGGTAATAATGCCTATCCT	1752	340	19.4064	Astrocytes	NaN
CTGAAGCTGAGCGCGATGCCGACTCCAACAGGACGT	711	174	24.4726	Astrocytes	NaN
CGGCTATGTAGGTAACTTGGTAATAATGGGCTCTGA	3265	676	20.7044	Astrocytes	NaN
GAATTCGTCGTTACCGCTGCCAAGCTTGAGGCGAAG	1253	229	18.2761	Astrocytes	NaN
GAGATTCCCTAAGCCTTGGCCAAGCTTGAGGCGAAG	2484	502	20.2093	Astrocytes	NaN
ATTCAGAACGTTACCGCTGGTAATAATGAGGCGAAG	2694	476	17.6689	Astrocytes	NaN
TCTCGCGCGATCTTCGCACCGACTCCAAAGGCGAAG	1656	327	19.7464	Astrocytes	NaN
CTGAAGCTGCGCGTTCATCATATCCTATTAATCTTA	1392	307	22.0546	Astrocytes	NaN
ATTACTCGTAGAGGCGTTCCGACTCCAACCTATCCT	2858	573	20.049	Astrocytes	NaN
ATTACTCGTAGAGGCGTTGGAATTCAGTAGGCGAAG	1222	194	15.8756	Astrocytes	NaN
CTGAAGCTCGAATGGAGCGGTAATAATGAGGCGAAG	1556	306	19.6658	Astrocytes	NaN
TAATGCGCTATTGCTGGAGCCAAGCTTGTAATCTTA	5421	1166	21.5089	Astrocytes	NaN
TCTCGCGCCCAGATACGGCATATCCTATCAGGACGT	563	108	19.1829	Astrocytes	NaN
GAGATTCCCAGCTAGCGGCCGACTCCAATAATCTTA	665	145	21.8045	Astrocytes	NaN
ATTCAGAAGCGCGTTCATGCCAAGCTTGCCTATCCT	1668	283	16.9664	Astrocytes	NaN
TAATGCGCTCAATCTCCTACCTACGCCATAATCTTA	2248	524	23.3096	Astrocytes	NaN
GAATTCGTGCTTGAAGAGCCGACTCCAAGGCTCTGA	3275	653	19.9389	Astrocytes	NaN
TAATGCGCGCGCTATGGTCCGACTCCAAGGCTCTGA	820	167	20.3659	Astrocytes	NaN
CGCTCATTCAGCTAGCGGACCTACGCCATAATCTTA	2044	507	24.8043	Astrocytes	NaN
GAGATTCCGAGCGCGATGGGAATTCAGTTAATCTTA	1471	323	21.9579	Astrocytes	NaN
ATTCAGAAGCTTGAAGAGACTCGTATCACAGGACGT	559	117	20.9302	Astrocytes	NaN
GAATTCGTGGCTTACTCCGGAATTCAGTGTACTGAC	685	117	17.0803	Astrocytes	NaN
TCCGGAGATATTGCTGGAGCCAAGCTTGAGGCGAAG	1537	376	24.4632	Astrocytes	NaN
TCTCGCGCTATTGCTGGAGGTAATAATGGTACTGAC	1952	361	18.4939	Astrocytes	NaN
CGCTCATTGCAAGACCGTCCGACTCCAACAGGACGT	1248	272	21.7949	Astrocytes	NaN
AGCGATAGTTGCTTAGATCATATCCTATTAATCTTA	566	126	22.2615	Astrocytes	NaN
TAATGCGCCTACTAATAAACCTACGCCAGTACTGAC	518	108	20.8494	Astrocytes	NaN
GAGATTCCGTAGGCTGCAGGTAATAATGATAGAGGC	2741	535	19.5184	Astrocytes	NaN
CGGCTATGCGCTTATCGTGGTAATAATGTAATCTTA	880	202	22.9545	Astrocytes	NaN
GAGATTCCTAAGTCCTGAACCTACGCCAGGCTCTGA	389	81	20.8226	Astrocytes	NaN
TCTCGCGCTGGACGACTAGCCAAGCTTGGTACTGAC	1476	284	19.2412	Astrocytes	NaN
TCCGGAGAAGTCCGCTGCACTCGTATCAGTACTGAC	707	126	17.8218	Astrocytes	NaN
GAATTCGTTCAATCTCCTACCTACGCCAGGCTCTGA	396	87	21.9697	Astrocytes	NaN
GAATTCGTTATTGCTGGAGGTAATAATGTAATCTTA	1652	275	16.6465	Astrocytes	NaN
TAATGCGCTAGGTAACTTGCCAAGCTTGTAATCTTA	2739	547	19.9708	Astrocytes	NaN
TCTCGCGCGTAGCAGCTAACCTACGCCAGTACTGAC	1004	218	21.7131	Astrocytes	NaN
CTGAAGCTTAAGTCCTGAGGTAATAATGCAGGACGT	1649	378	22.923	Astrocytes	NaN
GAATTCGTGATTCTTGAACCGACTCCAATAATCTTA	549	86	15.6648	Astrocytes	NaN
CGGCTATGGTAGGCTGCACATATCCTATGGCTCTGA	839	185	22.0501	Astrocytes	NaN
CGGCTATGATACCTCGACCCGACTCCAAAGGCGAAG	721	134	18.5853	Astrocytes	NaN
GAGATTCCCAGCTAGCGGTCCTTATAGACCTATCCT	3994	841	21.0566	Astrocytes	NaN
GAATTCGTCCAGATACGGGGTAATAATGCAGGACGT	822	156	18.9781	Astrocytes	NaN
GAGATTCCGAGCGCGATGGGTAATAATGGGCTCTGA	1883	354	18.7998	Astrocytes	NaN
ATTCAGAACATTATTATTGGTAATAATGGTACTGAC	4085	756	18.5067	Astrocytes	NaN
ATTCAGAATCTTAGCCTGTCCTTATAGACAGGACGT	2953	623	21.0972	Astrocytes	NaN
ATTCAGAATCTTAGCCTGGGTAATAATGTAATCTTA	3221	600	18.6278	Astrocytes	NaN
GAATTCGTTTATTGAGGCGGTAATAATGCAGGACGT	4551	960	21.0943	Astrocytes	NaN
CGCTCATTTCCTCTGCCGCATATCCTATCCTATCCT	930	224	24.086	Astrocytes	NaN
TCTCGCGCAAGTAGCTCAGCCAAGCTTGAGGCGAAG	2619	609	23.2532	Astrocytes	NaN
ATTCAGAATGGTTGCCGTGGAATTCAGTCCTATCCT	1034	198	19.1489	Astrocytes	NaN
TCCGGAGACCAGATACGGGCCAAGCTTGGTACTGAC	1668	332	19.9041	Astrocytes	NaN
GAGATTCCTCTTAGCCTGACCTACGCCAAGGCGAAG	557	111	19.9282	Astrocytes	NaN
CGCTCATTTCAATCTCCTGGTAATAATGGGCTCTGA	1044	205	19.636	Astrocytes	NaN
TCCGGAGACGAATGGAGCGGTAATAATGTAATCTTA	1786	437	24.4681	Astrocytes	NaN
GAGATTCCTGGACGACTAACCTACGCCAGGCTCTGA	1651	427	25.8631	Astrocytes	NaN
CGCTCATTTCTATCGCTGACTCGTATCACCTATCCT	2569	634	24.6789	Astrocytes	NaN
GAATTCGTAAGTAGCTCACATATCCTATGTACTGAC	957	163	17.0324	Astrocytes	NaN
ATTACTCGCGTTACCGCTCCGACTCCAACCTATCCT	3683	877	23.8121	Astrocytes	NaN
ATTCAGAAAGTTCTCATGGGAATTCAGTTAATCTTA	757	156	20.6077	Astrocytes	NaN
GAGATTCCTGGACGACTAACTCGTATCAGGCTCTGA	1721	316	18.3614	Astrocytes	NaN
GAATTCGTAGTTCTCATGCCGACTCCAAAGGCGAAG	1748	331	18.9359	Astrocytes	NaN
ATTCAGAACAGACTAAGGCATATCCTATCAGGACGT	2254	453	20.0976	Astrocytes	NaN
CGGCTATGTGATATTGCGCATATCCTATGTACTGAC	1605	327	20.3738	Astrocytes	NaN
TCTCGCGCCCAGATACGGACTCGTATCACAGGACGT	909	206	22.6623	Astrocytes	NaN
CGGCTATGGTAGGATAAGGCCAAGCTTGTAATCTTA	904	185	20.4646	Astrocytes	NaN
CGGCTATGAGCCGTAGTTGCCAAGCTTGCAGGACGT	5320	1218	22.8947	Astrocytes	NaN
TCCGCGAAGCGCTATGGTACCTACGCCAGGCTCTGA	685	159	23.2117	Astrocytes	NaN
ATTACTCGTATTGCTGGAGCCAAGCTTGGGCTCTGA	1927	358	18.5781	Astrocytes	NaN
CGGCTATGTGGACGACTATCCTTATAGAATAGAGGC	386	86	22.2798	Astrocytes	NaN
TCCGCGAATGGTTGCCGTCATATCCTATCAGGACGT	546	156	28.5714	Astrocytes	NaN
TAATGCGCGCAAGACCGTCCGACTCCAAGTACTGAC	4665	1018	21.8221	Astrocytes	NaN
TAATGCGCTCAATCTCCTGGAATTCAGTCAGGACGT	2087	420	20.1246	Astrocytes	NaN
GAATTCGTCCTCAGCTCCGGAATTCAGTCCTATCCT	575	95	16.5217	Astrocytes	NaN
TCCGGAGAGATTCTTGAACATATCCTATAGGCGAAG	1363	318	23.3309	Astrocytes	NaN
TAATGCGCAGTTCTCATGTCCTTATAGACAGGACGT	1262	278	22.0285	Astrocytes	NaN
TCTCGCGCCTAAGCCTTGGCCAAGCTTGGTACTGAC	1110	193	17.3874	Astrocytes	NaN
CGCTCATTCCAGATACGGACTCGTATCAAGGCGAAG	3426	668	19.498	Astrocytes	NaN
ATTCAGAACGTTACCGCTACTCGTATCAGTACTGAC	1306	292	22.3583	Astrocytes	NaN
TCTCGCGCGAGCGCGATGACTCGTATCACAGGACGT	1086	205	18.8766	Astrocytes	NaN
ATTCAGAACTACTAATAACCGACTCCAAAGGCGAAG	976	173	17.7254	Astrocytes	NaN
TAATGCGCTGGACGACTAGGTAATAATGTAATCTTA	1820	332	18.2418	Astrocytes	NaN
TCCGCGAATCAATCTCCTTCCTTATAGAGGCTCTGA	1744	319	18.2913	Astrocytes	NaN
TAATGCGCCAGCTAGCGGTCCTTATAGAGTACTGAC	3553	744	20.9401	Astrocytes	NaN
CGCTCATTCGTTACCGCTACCTACGCCAGGCTCTGA	471	101	21.4437	Astrocytes	NaN
TAATGCGCTTATTGAGGCACTCGTATCACCTATCCT	383	52	13.577	Astrocytes	NaN
ATTACTCGCTACTAATAAGGTAATAATGGTACTGAC	1813	321	17.7055	Astrocytes	NaN
TAATGCGCTTATTGAGGCCCGACTCCAACCTATCCT	3862	860	22.2683	Astrocytes	NaN
GAGATTCCGACTGGACCAGCCAAGCTTGCCTATCCT	2165	411	18.9838	Astrocytes	NaN
TAATGCGCACTATTCATTCATATCCTATCAGGACGT	1232	236	19.1558	Astrocytes	NaN
TCCGGAGATAGAGGCGTTGCCAAGCTTGATAGAGGC	1401	272	19.4147	Astrocytes	NaN
TCCGGAGACTACTAATAACCGACTCCAAGTACTGAC	1628	384	23.5872	Astrocytes	NaN
TAATGCGCACGGCGTTAACATATCCTATGTACTGAC	2836	493	17.3836	Astrocytes	NaN
TAATGCGCACTATTCATTACCTACGCCATAATCTTA	1620	388	23.9506	Astrocytes	NaN
AGCGATAGTAGGTAACTTGGAATTCAGTAGGCGAAG	2452	538	21.9413	Astrocytes	NaN
TCCGGAGATATTGCTGGACCGACTCCAACAGGACGT	708	173	24.435	Astrocytes	NaN
TCCGGAGATAGGTAACTTTCCTTATAGAAGGCGAAG	806	191	23.6973	Astrocytes	NaN
AGCGATAGTCTATCGCTGGGAATTCAGTATAGAGGC	543	129	23.7569	Astrocytes	NaN
ATTCAGAAGTAGCAGCTAACTCGTATCAAGGCGAAG	711	117	16.4557	Astrocytes	NaN
CGGCTATGCATTATTATTCATATCCTATAGGCGAAG	1026	199	19.3957	Astrocytes	NaN
TCCGGAGATCCTCTGCCGACTCGTATCATAATCTTA	981	223	22.7319	Astrocytes	NaN
CTGAAGCTTCAATCTCCTCATATCCTATCAGGACGT	3035	796	26.2273	Astrocytes	NaN
ATTACTCGTCTTAGCCTGGGTAATAATGCAGGACGT	4124	833	20.1988	Astrocytes	NaN
CTGAAGCTTCAATCTCCTCCGACTCCAAAGGCGAAG	437	87	19.9085	Astrocytes	NaN
AGCGATAGTGATATTGCGTCCTTATAGAGTACTGAC	364	94	25.8242	Astrocytes	NaN
CTGAAGCTAACGAATTCGACTCGTATCACAGGACGT	4722	1142	24.1847	Astrocytes	NaN
GAGATTCCGGCTTACTCCACCTACGCCAGTACTGAC	3762	921	24.4817	Astrocytes	NaN
CGGCTATGTTGCGAGCATTCCTTATAGACCTATCCT	1480	367	24.7973	Astrocytes	NaN
CTGAAGCTAAGTACGCGATCCTTATAGAAGGCGAAG	945	173	18.3069	Astrocytes	NaN
CTGAAGCTAACGAATTCGCATATCCTATCAGGACGT	485	134	27.6289	Astrocytes	NaN
CTGAAGCTTCTATCGCTGACTCGTATCAGTACTGAC	4569	993	21.7334	Astrocytes	NaN
ATTACTCGAAGTAGCTCACATATCCTATTAATCTTA	570	136	23.8596	Astrocytes	NaN
TAATGCGCTTATTGAGGCGCCAAGCTTGCAGGACGT	3503	721	20.5824	Astrocytes	NaN
GAATTCGTCAGCTAGCGGCATATCCTATCAGGACGT	856	154	17.9907	Astrocytes	NaN
TCCGCGAATCCTCTGCCGGGAATTCAGTGGCTCTGA	395	109	27.5949	Astrocytes	NaN
TCCGCGAATGATATTGCGGGTAATAATGGTACTGAC	2785	542	19.4614	Astrocytes	NaN
CTGAAGCTTAGAGGCGTTGGTAATAATGTAATCTTA	678	172	25.3687	Astrocytes	NaN
ATTCAGAAAACGAATTCGCATATCCTATTAATCTTA	462	118	25.5411	Astrocytes	NaN
TCTCGCGCAAGTACGCGACCGACTCCAAAGGCGAAG	809	161	19.9011	Astrocytes	NaN
CGCTCATTTAGGTAACTTCCGACTCCAAAGGCGAAG	4348	951	21.8721	Astrocytes	NaN
TCCGGAGACATTATTATTCCGACTCCAACCTATCCT	2800	617	22.0357	Astrocytes	NaN
TCCGCGAACGAATGGAGCCCGACTCCAATAATCTTA	486	109	22.428	Astrocytes	NaN
CGCTCATTTATTGCTGGACCGACTCCAAGTACTGAC	1178	265	22.4958	Astrocytes	NaN
TCTCGCGCAAGTACGCGACCGACTCCAACAGGACGT	1458	290	19.8903	Astrocytes	NaN
TCTCGCGCAAGTAGCTCAGGTAATAATGTAATCTTA	3235	670	20.711	Astrocytes	NaN
TCCGCGAACGCTTATCGTCCGACTCCAATAATCTTA	857	175	20.4201	Astrocytes	NaN
TAATGCGCGTAGCAGCTAGCCAAGCTTGATAGAGGC	2204	466	21.1434	Astrocytes	NaN
TCCGGAGACCTCAGCTCCGCCAAGCTTGGGCTCTGA	1380	270	19.5652	Astrocytes	NaN
GAATTCGTACGGCGTTAAACTCGTATCACAGGACGT	4065	808	19.877	Astrocytes	NaN
GAGATTCCAAGTAGCTCACATATCCTATAGGCGAAG	2040	537	26.3235	Astrocytes	NaN
TCTCGCGCAGTCCGCTGCGCCAAGCTTGGTACTGAC	2564	481	18.7598	Astrocytes	NaN
ATTCAGAAAGCCGTAGTTGGAATTCAGTAGGCGAAG	2851	566	19.8527	Astrocytes	NaN
CGGCTATGGCGCGTTCATTCCTTATAGAGGCTCTGA	2136	464	21.7228	Astrocytes	NaN
CGGCTATGTCAATCTCCTACCTACGCCAGGCTCTGA	1242	274	22.0612	Astrocytes	NaN
CGGCTATGGTAGCAGCTAACCTACGCCACAGGACGT	442	107	24.2081	Astrocytes	NaN
CTGAAGCTCGTCGAGCGCTCCTTATAGAGTACTGAC	2732	693	25.366	Astrocytes	NaN
AGCGATAGAACGAATTCGGGAATTCAGTATAGAGGC	1716	364	21.2121	Astrocytes	NaN
CGCTCATTTTCGAATATTCATATCCTATCCTATCCT	779	159	20.4108	Astrocytes	NaN
GAGATTCCCCAGATACGGACTCGTATCAGGCTCTGA	2614	535	20.4667	Astrocytes	NaN
GAATTCGTGCGCTATGGTGCCAAGCTTGAGGCGAAG	1664	323	19.4111	Astrocytes	NaN
CGGCTATGGTAGGCTGCAACCTACGCCAAGGCGAAG	2108	412	19.5446	Astrocytes	NaN
CGCTCATTTAGGTAACTTCATATCCTATGGCTCTGA	2566	543	21.1613	Astrocytes	NaN
TAATGCGCGCGCGTTCATGCCAAGCTTGAGGCGAAG	749	230	30.7076	Astrocytes	NaN
TAATGCGCTATTGCTGGAGGAATTCAGTTAATCTTA	1134	234	20.6349	Astrocytes	NaN
ATTACTCGGCAAGACCGTGGAATTCAGTCAGGACGT	1857	378	20.3554	Astrocytes	NaN
CTGAAGCTGAGCGCGATGACCTACGCCAGTACTGAC	845	203	24.0237	Astrocytes	NaN
CGGCTATGTAGGTAACTTACCTACGCCATAATCTTA	1044	229	21.9349	Astrocytes	NaN
CGGCTATGTAGGTAACTTGCCAAGCTTGGTACTGAC	1026	179	17.4464	Astrocytes	NaN
ATTACTCGGCTTGAAGAGTCCTTATAGATAATCTTA	1490	249	16.7114	Astrocytes	NaN
ATTACTCGGCTTGAAGAGGGAATTCAGTGGCTCTGA	2375	429	18.0632	Astrocytes	NaN
TCCGCGAAGTAGGATAAGGGTAATAATGGGCTCTGA	1086	214	19.7053	Astrocytes	NaN
ATTCAGAACGTCGAGCGCGGTAATAATGCAGGACGT	390	84	21.5385	Astrocytes	NaN
CTGAAGCTGCAAGACCGTGGAATTCAGTCAGGACGT	2944	700	23.7772	Astrocytes	NaN
AGCGATAGTTATTGAGGCGCCAAGCTTGTAATCTTA	896	173	19.308	Astrocytes	NaN
AGCGATAGCCAGATACGGGCCAAGCTTGCAGGACGT	2012	385	19.1352	Astrocytes	NaN
ATTCAGAACTACTAATAAGGTAATAATGTAATCTTA	1309	291	22.2307	Astrocytes	NaN
TCCGCGAATATTGCTGGAACTCGTATCAGGCTCTGA	1969	413	20.9751	Astrocytes	NaN
TCCGCGAATATTGCTGGAGGTAATAATGAGGCGAAG	770	176	22.8571	Astrocytes	NaN
TCCGCGAAACGGCGTTAAACCTACGCCAAGGCGAAG	4205	951	22.6159	Astrocytes	NaN
CGCTCATTCGCTTATCGTGGTAATAATGCCTATCCT	590	149	25.2542	Astrocytes	NaN
CGCTCATTCGCTTATCGTCCGACTCCAAGGCTCTGA	1921	419	21.8116	Astrocytes	NaN
GAGATTCCAGTCCGCTGCCCGACTCCAAAGGCGAAG	1933	468	24.2111	Astrocytes	NaN
ATTCAGAAATACCTCGACGGAATTCAGTTAATCTTA	1532	285	18.6031	Astrocytes	NaN
GAGATTCCTTCGAATATTACTCGTATCATAATCTTA	1433	301	21.0049	Astrocytes	NaN
CGCTCATTCTAAGCCTTGGGTAATAATGGTACTGAC	1045	243	23.2536	Astrocytes	NaN
CTGAAGCTTGGACGACTAGCCAAGCTTGAGGCGAAG	2435	442	18.152	Astrocytes	NaN
ATTCAGAAGATCTTCGCATCCTTATAGAATAGAGGC	574	142	24.7387	Astrocytes	NaN
CGCTCATTTTCGAATATTGGAATTCAGTTAATCTTA	426	90	21.1268	Astrocytes	NaN
TAATGCGCCCTCAGCTCCGCCAAGCTTGGGCTCTGA	3060	622	20.3268	Astrocytes	NaN
AGCGATAGGTAGGCTGCAGGAATTCAGTAGGCGAAG	1764	326	18.4807	Astrocytes	NaN
GAATTCGTGCTTGAAGAGCCGACTCCAAAGGCGAAG	852	141	16.5493	Astrocytes	NaN
TCTCGCGCTAGAGGCGTTGGTAATAATGGGCTCTGA	731	136	18.6047	Astrocytes	NaN
ATTACTCGTCTTAGCCTGACTCGTATCATAATCTTA	6635	1501	22.6225	Astrocytes	NaN
TCCGCGAATTGCTTAGATACCTACGCCACAGGACGT	848	192	22.6415	Astrocytes	NaN
ATTACTCGTGATATTGCGGGTAATAATGGGCTCTGA	3715	692	18.6272	Astrocytes	NaN
TCCGCGAAAACGAATTCGACCTACGCCATAATCTTA	593	154	25.9696	Astrocytes	NaN
GAGATTCCGCGCGTTCATGGAATTCAGTTAATCTTA	2645	581	21.966	Astrocytes	NaN
CTGAAGCTTCAATCTCCTCATATCCTATGGCTCTGA	854	218	25.5269	Astrocytes	NaN
ATTACTCGTGGACGACTACATATCCTATGGCTCTGA	2042	386	18.903	Astrocytes	NaN
TCCGGAGACCTCAGCTCCGGTAATAATGGGCTCTGA	638	117	18.3386	Astrocytes	NaN
TCTCGCGCATACCTCGACACCTACGCCACAGGACGT	1032	179	17.345	Astrocytes	NaN
CGGCTATGTTGCGAGCATTCCTTATAGAATAGAGGC	600	128	21.3333	Astrocytes	NaN
CTGAAGCTTCAATCTCCTCCGACTCCAAGGCTCTGA	1336	251	18.7874	Astrocytes	NaN
TCCGGAGATCTTAGCCTGGCCAAGCTTGTAATCTTA	2337	525	22.4647	Astrocytes	NaN
TCCGCGAAACTATTCATTCCGACTCCAATAATCTTA	939	203	21.6187	Astrocytes	NaN
CGGCTATGCGCTTATCGTGCCAAGCTTGCCTATCCT	2700	715	26.4815	Astrocytes	NaN
CGCTCATTGCTTGAAGAGCATATCCTATCCTATCCT	1300	287	22.0769	Astrocytes	NaN
CGCTCATTGCGCGTTCATCATATCCTATCCTATCCT	3048	716	23.4908	Astrocytes	NaN
TCCGGAGACGCTTATCGTGCCAAGCTTGATAGAGGC	1050	212	20.1905	Astrocytes	NaN
CTGAAGCTACGGCGTTAACCGACTCCAAGGCTCTGA	1491	334	22.4011	Astrocytes	NaN
CGGCTATGAGCCGTAGTTGGAATTCAGTAGGCGAAG	526	123	23.384	Astrocytes	NaN
TCTCGCGCGTAGCAGCTAGGAATTCAGTTAATCTTA	498	150	30.1205	Astrocytes	NaN
TCCGGAGACGTCGAGCGCGGTAATAATGAGGCGAAG	1790	448	25.0279	Astrocytes	NaN
CGGCTATGGTAGGCTGCAACCTACGCCAGTACTGAC	2428	576	23.7232	Astrocytes	NaN
TAATGCGCGCAAGACCGTCCGACTCCAACCTATCCT	2309	457	19.7921	Astrocytes	NaN
ATTCAGAATCTATCGCTGACTCGTATCATAATCTTA	2259	449	19.8761	Astrocytes	NaN
TCCGCGAACAGACTAAGGGCCAAGCTTGAGGCGAAG	925	204	22.0541	Astrocytes	NaN
CGGCTATGCTATATAGCCGCCAAGCTTGGTACTGAC	708	144	20.339	Astrocytes	NaN
ATTCAGAAAAGTAGCTCAACTCGTATCAAGGCGAAG	3042	500	16.4366	Astrocytes	NaN
TCCGCGAACCAGATACGGTCCTTATAGAAGGCGAAG	470	98	20.8511	Astrocytes	NaN
ATTCAGAATGGACGACTAGGTAATAATGCAGGACGT	660	119	18.0303	Astrocytes	NaN
CGGCTATGGACTGGACCATCCTTATAGACAGGACGT	1447	331	22.8749	Astrocytes	NaN
TCCGCGAAGTAGGATAAGACTCGTATCATAATCTTA	1455	375	25.7732	Astrocytes	NaN
TCCGCGAACGTCGAGCGCGGTAATAATGGTACTGAC	1085	262	24.1475	Astrocytes	NaN
ATTCAGAAAGCCGTAGTTGCCAAGCTTGCAGGACGT	1159	263	22.692	Astrocytes	NaN
GAATTCGTCTATATAGCCCCGACTCCAAGTACTGAC	407	94	23.0958	Astrocytes	NaN
TCCGGAGAGCTTGAAGAGGCCAAGCTTGCCTATCCT	581	157	27.0224	Astrocytes	NaN
CTGAAGCTCGAATGGAGCGCCAAGCTTGTAATCTTA	475	89	18.7368	Astrocytes	NaN
TCCGGAGACGCTTATCGTACTCGTATCACCTATCCT	2239	499	22.2867	Astrocytes	NaN
TAATGCGCTTATTGAGGCACTCGTATCAGTACTGAC	4583	914	19.9433	Astrocytes	NaN
ATTACTCGTATTGCTGGACCGACTCCAAGTACTGAC	806	149	18.4864	Astrocytes	NaN
CGCTCATTTGGTTGCCGTGGTAATAATGCCTATCCT	889	212	23.847	Astrocytes	NaN
TCTCGCGCGTAGGATAAGGGAATTCAGTGGCTCTGA	454	83	18.2819	Astrocytes	NaN
CTGAAGCTCTATATAGCCCCGACTCCAATAATCTTA	903	222	24.5847	Astrocytes	NaN
TCCGGAGACTAAGCCTTGGCCAAGCTTGAGGCGAAG	2549	537	21.0671	Astrocytes	NaN
CGGCTATGGTAGGCTGCAGGTAATAATGAGGCGAAG	2181	396	18.1568	Astrocytes	NaN
CTGAAGCTGACTGGACCAACTCGTATCACCTATCCT	1071	272	25.3968	Astrocytes	NaN
TCCGGAGACTAAGCCTTGCATATCCTATTAATCTTA	674	142	21.0682	Astrocytes	NaN
ATTCAGAACATTATTATTTCCTTATAGAGGCTCTGA	487	69	14.1684	Astrocytes	NaN
TAATGCGCACTATTCATTGGAATTCAGTCAGGACGT	2617	625	23.8823	Astrocytes	NaN
CTGAAGCTTATTGCTGGACCGACTCCAATAATCTTA	527	111	21.0626	Astrocytes	NaN
TCCGGAGACCTCAGCTCCCATATCCTATTAATCTTA	1981	549	27.7133	Astrocytes	NaN
TCCGGAGATCTATCGCTGGCCAAGCTTGAGGCGAAG	1470	315	21.4286	Astrocytes	NaN
CGCTCATTCCTCAGCTCCGGTAATAATGAGGCGAAG	1036	184	17.7606	Astrocytes	NaN
CGCTCATTGCGCGTTCATTCCTTATAGAGTACTGAC	807	147	18.2156	Astrocytes	NaN
TCTCGCGCGGCTTACTCCTCCTTATAGACAGGACGT	2548	479	18.7991	Astrocytes	NaN
ATTACTCGTATTGCTGGAGCCAAGCTTGAGGCGAAG	1973	404	20.4764	Astrocytes	NaN
CGGCTATGCTAAGCCTTGACTCGTATCACAGGACGT	1257	310	24.6619	Astrocytes	NaN
TAATGCGCTTCGAATATTCCGACTCCAAGGCTCTGA	1966	379	19.2777	Astrocytes	NaN
TAATGCGCTTATTGAGGCGGTAATAATGGGCTCTGA	434	91	20.9677	Astrocytes	NaN
TCCGCGAATCCTCTGCCGCCGACTCCAAGTACTGAC	959	220	22.9406	Astrocytes	NaN
TCCGCGAATCTTAGCCTGCCGACTCCAACAGGACGT	1413	342	24.2038	Astrocytes	NaN
ATTCAGAAGATTCTTGAAACTCGTATCATAATCTTA	913	164	17.9628	Astrocytes	NaN
TCCGGAGATAAGTCCTGAACCTACGCCACCTATCCT	1151	270	23.4579	Astrocytes	NaN
ATTCAGAAGCGCGTTCATCCGACTCCAACCTATCCT	1936	421	21.7459	Astrocytes	NaN
CGCTCATTCTACTAATAACCGACTCCAATAATCTTA	1697	400	23.571	Astrocytes	NaN
ATTACTCGTCAATCTCCTGGTAATAATGATAGAGGC	1743	308	17.6707	Astrocytes	NaN
CTGAAGCTTAGGTAACTTACCTACGCCACCTATCCT	902	206	22.8381	Astrocytes	NaN
GAGATTCCGCAAGACCGTCCGACTCCAAGGCTCTGA	729	219	30.0412	Astrocytes	NaN
TCCGGAGATATTGCTGGAGGTAATAATGAGGCGAAG	1168	258	22.089	Astrocytes	NaN
ATTCAGAAGGCTTACTCCTCCTTATAGATAATCTTA	1418	255	17.9831	Astrocytes	NaN
TCCGCGAAAAGTAGCTCAGGTAATAATGTAATCTTA	3812	905	23.7408	Astrocytes	NaN
CTGAAGCTCAGCTAGCGGACCTACGCCAAGGCGAAG	460	100	21.7391	Astrocytes	NaN
TCCGCGAAAAGTACGCGACCGACTCCAAAGGCGAAG	3669	854	23.2761	Astrocytes	NaN
TAATGCGCGTAGCAGCTACCGACTCCAACAGGACGT	1444	353	24.446	Astrocytes	NaN
CGGCTATGGCGCGTTCATGGAATTCAGTGGCTCTGA	501	105	20.9581	Astrocytes	NaN
ATTACTCGTGGTTGCCGTGGTAATAATGATAGAGGC	2387	479	20.067	Astrocytes	NaN
GAGATTCCCTAAGCCTTGTCCTTATAGACCTATCCT	2474	522	21.0994	Astrocytes	NaN
CGGCTATGACGGCGTTAAGGAATTCAGTGTACTGAC	1529	337	22.0405	Astrocytes	NaN
TCCGGAGAAGTCCGCTGCGGTAATAATGTAATCTTA	863	180	20.8575	Astrocytes	NaN
TCCGGAGAAGTCCGCTGCCATATCCTATAGGCGAAG	581	125	21.5146	Astrocytes	NaN
CGGCTATGCGCTTATCGTACTCGTATCAGGCTCTGA	2174	461	21.2052	Astrocytes	NaN
TCCGGAGAGCTTGAAGAGGGAATTCAGTCCTATCCT	960	191	19.8958	Astrocytes	NaN
CTGAAGCTCGAATGGAGCACTCGTATCACAGGACGT	623	133	21.3483	Astrocytes	NaN
AGCGATAGGCTTGAAGAGGGAATTCAGTAGGCGAAG	500	130	26	Astrocytes	NaN
ATTACTCGACTATTCATTTCCTTATAGACAGGACGT	1690	381	22.5444	Astrocytes	NaN
GAGATTCCAGTTCTCATGTCCTTATAGAAGGCGAAG	2053	426	20.7501	Astrocytes	NaN
TCCGGAGATTGCGAGCATGGAATTCAGTTAATCTTA	947	195	20.5913	Astrocytes	NaN
GAGATTCCTCAATCTCCTGGAATTCAGTGGCTCTGA	1169	237	20.2737	Astrocytes	NaN
CTGAAGCTAGTCCGCTGCTCCTTATAGACCTATCCT	1413	348	24.6285	Astrocytes	NaN
ATTCAGAAAAGTACGCGAGGAATTCAGTGTACTGAC	914	209	22.8665	Astrocytes	NaN
CGCTCATTTAGGTAACTTACTCGTATCACAGGACGT	2699	631	23.379	Astrocytes	NaN
CTGAAGCTTGGTTGCCGTCATATCCTATTAATCTTA	444	94	21.1712	Astrocytes	NaN
CTGAAGCTTTATTGAGGCCCGACTCCAATAATCTTA	474	107	22.5738	Astrocytes	NaN
TCCGGAGACAGACTAAGGGGAATTCAGTCAGGACGT	3492	902	25.8305	Astrocytes	NaN
GAGATTCCTCTATCGCTGGGAATTCAGTGGCTCTGA	2574	599	23.2712	Astrocytes	NaN
GAGATTCCGCGCGTTCATACCTACGCCAGTACTGAC	2147	486	22.6362	Astrocytes	NaN
ATTCAGAATGGACGACTAACTCGTATCACCTATCCT	2230	399	17.8924	Astrocytes	NaN
GAGATTCCCGTCGAGCGCTCCTTATAGATAATCTTA	1127	257	22.8039	Astrocytes	NaN
TCCGCGAAAAGTAGCTCAACTCGTATCACAGGACGT	1264	261	20.6487	Astrocytes	NaN
TCCGGAGAAAGTAGCTCAGCCAAGCTTGCCTATCCT	616	118	19.1558	Astrocytes	NaN
TCCGGAGAAAGTACGCGAGGAATTCAGTCAGGACGT	2506	644	25.6983	Astrocytes	NaN
ATTACTCGTTATTGAGGCCCGACTCCAATAATCTTA	1254	226	18.0223	Astrocytes	NaN
CTGAAGCTTCAATCTCCTGGTAATAATGAGGCGAAG	791	183	23.1353	Astrocytes	NaN
CGCTCATTCGCTTATCGTCATATCCTATTAATCTTA	1644	403	24.5134	Astrocytes	NaN
GAATTCGTATACCTCGACCCGACTCCAAAGGCGAAG	865	152	17.5723	Astrocytes	NaN
GAGATTCCTAAGTCCTGATCCTTATAGACAGGACGT	1188	262	22.0539	Astrocytes	NaN
TCTCGCGCGCGCGTTCATGCCAAGCTTGGTACTGAC	2621	482	18.3899	Astrocytes	NaN
ATTACTCGTAGAGGCGTTTCCTTATAGACAGGACGT	7355	1590	21.6179	Astrocytes	NaN
CTGAAGCTGGCTTACTCCTCCTTATAGATAATCTTA	569	124	21.7926	Astrocytes	NaN
GAGATTCCTTGCTTAGATCATATCCTATAGGCGAAG	1183	238	20.1183	Astrocytes	NaN
ATTACTCGAGTCCGCTGCACTCGTATCATAATCTTA	1266	263	20.7741	Astrocytes	NaN
GAATTCGTGATCTTCGCATCCTTATAGATAATCTTA	687	122	17.7584	Astrocytes	NaN
TAATGCGCCCAGATACGGGGAATTCAGTTAATCTTA	1039	211	20.308	Astrocytes	NaN
GAGATTCCCAGCTAGCGGGGTAATAATGAGGCGAAG	941	170	18.0659	Astrocytes	NaN
TCCGCGAAGATTCTTGAATCCTTATAGATAATCTTA	567	112	19.7531	Astrocytes	NaN
TAATGCGCAAGTACGCGAGGTAATAATGTAATCTTA	654	130	19.8777	Astrocytes	NaN
CGCTCATTTTGCGAGCATACTCGTATCAGTACTGAC	1612	318	19.727	Astrocytes	NaN
TCCGCGAAGCTTGAAGAGGCCAAGCTTGGTACTGAC	3376	738	21.8602	Astrocytes	NaN
GAGATTCCCGCTTATCGTCCGACTCCAACCTATCCT	1325	356	26.8679	Astrocytes	NaN
CTGAAGCTGAGCGCGATGGGTAATAATGGGCTCTGA	1128	189	16.7553	Astrocytes	NaN
TCCGGAGAGATCTTCGCACCGACTCCAATAATCTTA	1263	314	24.8614	Astrocytes	NaN
GAATTCGTCGTCGAGCGCGGAATTCAGTTAATCTTA	471	108	22.9299	Astrocytes	NaN
ATTCAGAACGCTTATCGTACTCGTATCACCTATCCT	572	115	20.1049	Astrocytes	NaN
GAATTCGTCGTCGAGCGCACTCGTATCAAGGCGAAG	412	89	21.6019	Astrocytes	NaN
GAATTCGTTTGCTTAGATGCCAAGCTTGAGGCGAAG	730	131	17.9452	Astrocytes	NaN
CTGAAGCTCAGACTAAGGCATATCCTATTAATCTTA	475	108	22.7368	Astrocytes	NaN
GAGATTCCTCTTAGCCTGCCGACTCCAAAGGCGAAG	657	136	20.7002	Astrocytes	NaN
GAATTCGTTAGAGGCGTTACCTACGCCATAATCTTA	1682	386	22.9489	Astrocytes	NaN
ATTACTCGAGCCGTAGTTCCGACTCCAAGGCTCTGA	660	126	19.0909	Astrocytes	NaN
CTGAAGCTGCGCGTTCATACCTACGCCAAGGCGAAG	1768	286	16.1765	Astrocytes	NaN
TCCGCGAATATTGCTGGAGGAATTCAGTGGCTCTGA	1285	318	24.7471	Astrocytes	NaN
TCCGCGAAACGGCGTTAAACTCGTATCATAATCTTA	492	100	20.3252	Astrocytes	NaN
GAGATTCCTTATTGAGGCGGTAATAATGGGCTCTGA	3389	668	19.7108	Astrocytes	NaN
TCCGGAGAGCGCTATGGTTCCTTATAGAAGGCGAAG	431	96	22.2738	Astrocytes	NaN
TCTCGCGCCATTATTATTGGTAATAATGGTACTGAC	2221	443	19.946	Astrocytes	NaN
TCCGGAGATTGCGAGCATCATATCCTATAGGCGAAG	2295	489	21.3072	Astrocytes	NaN
CGCTCATTCGTTACCGCTGGTAATAATGGTACTGAC	514	118	22.9572	Astrocytes	NaN
CGGCTATGATACCTCGACACTCGTATCAGGCTCTGA	2326	446	19.1745	Astrocytes	NaN
CGGCTATGCTACTAATAAACTCGTATCATAATCTTA	1330	276	20.7519	Astrocytes	NaN
TAATGCGCCGAATGGAGCACTCGTATCAGGCTCTGA	3363	710	21.1121	Astrocytes	NaN
TCCGGAGATAGAGGCGTTGGTAATAATGTAATCTTA	2733	583	21.3319	Astrocytes	NaN
AGCGATAGGTAGGCTGCATCCTTATAGAAGGCGAAG	1894	392	20.6969	Astrocytes	NaN
TCTCGCGCAACGAATTCGACTCGTATCACAGGACGT	3830	779	20.3394	Astrocytes	NaN
CGGCTATGTTGCGAGCATACCTACGCCATAATCTTA	1725	389	22.5507	Astrocytes	NaN
TCTCGCGCTATTGCTGGAACTCGTATCACAGGACGT	487	119	24.4353	Astrocytes	NaN
CTGAAGCTGATTCTTGAACATATCCTATGGCTCTGA	564	103	18.2624	Astrocytes	NaN
CTGAAGCTAAGTAGCTCAACTCGTATCATAATCTTA	1268	260	20.5047	Astrocytes	NaN
CGGCTATGTTGCGAGCATCATATCCTATCAGGACGT	944	284	30.0847	Astrocytes	NaN
GAGATTCCTGATATTGCGGGAATTCAGTTAATCTTA	3155	742	23.5182	Astrocytes	NaN
CGGCTATGTTGCGAGCATGGAATTCAGTGTACTGAC	6979	1598	22.8973	Astrocytes	NaN
GAATTCGTTAAGTCCTGAGCCAAGCTTGAGGCGAAG	2160	423	19.5833	Astrocytes	NaN
GAATTCGTTAGAGGCGTTGGAATTCAGTTAATCTTA	1948	390	20.0205	Astrocytes	NaN
CGGCTATGCCTCAGCTCCCCGACTCCAAGGCTCTGA	1880	401	21.3298	Astrocytes	NaN
CGCTCATTGCTTGAAGAGTCCTTATAGATAATCTTA	1202	250	20.7987	Astrocytes	NaN
AGCGATAGCTATATAGCCGGTAATAATGAGGCGAAG	1163	257	22.098	Astrocytes	NaN
ATTCAGAAAACGAATTCGCCGACTCCAACCTATCCT	670	119	17.7612	Astrocytes	NaN
TCCGGAGATGGTTGCCGTTCCTTATAGAAGGCGAAG	523	115	21.9885	Astrocytes	NaN
AGCGATAGGACTGGACCAGCCAAGCTTGTAATCTTA	2116	421	19.896	Astrocytes	NaN
CGGCTATGTCTATCGCTGGCCAAGCTTGTAATCTTA	1098	205	18.6703	Astrocytes	NaN
TCCGGAGAATACCTCGACCCGACTCCAATAATCTTA	722	171	23.6842	Astrocytes	NaN
ATTCAGAACATTATTATTGCCAAGCTTGAGGCGAAG	1524	310	20.3412	Astrocytes	NaN
ATTCAGAATCCTCTGCCGCATATCCTATAGGCGAAG	1018	166	16.3065	Astrocytes	NaN
TCTCGCGCTAGGTAACTTACCTACGCCATATAGCCT	803	209	26.0274	Astrocytes	NaN
AGCGATAGACGGCGTTAACCGACTCCAAAGGCGAAG	1406	269	19.1323	Astrocytes	NaN
CTGAAGCTTCTTAGCCTGACTCGTATCAATAGAGGC	858	192	22.3776	Astrocytes	NaN
TCCGCGAAGAGCGCGATGGCCAAGCTTGTAATCTTA	2522	484	19.1911	Astrocytes	NaN
GAGATTCCCGTCGAGCGCGGTAATAATGTAATCTTA	1437	366	25.4697	Astrocytes	NaN
TCCGCGAAGGCTTACTCCGGTAATAATGCAGGACGT	348	93	26.7241	Astrocytes	NaN
AGCGATAGTAGGTAACTTCCGACTCCAAGTACTGAC	2056	409	19.893	Astrocytes	NaN
GAGATTCCGCTTGAAGAGACTCGTATCACCTATCCT	1582	322	20.354	Astrocytes	NaN
TCTCGCGCTTGCGAGCATTCCTTATAGATAATCTTA	2981	548	18.3831	Astrocytes	NaN
TCCGGAGAAAGTAGCTCAGGAATTCAGTGTACTGAC	1199	241	20.1001	Astrocytes	NaN
TCCGGAGATTCGAATATTGGAATTCAGTCCTATCCT	3697	1057	28.5907	Astrocytes	NaN
TAATGCGCCAGACTAAGGACTCGTATCACAGGACGT	506	84	16.6008	Astrocytes	NaN
CGGCTATGTAAGTCCTGACATATCCTATTAATCTTA	1986	489	24.6224	Astrocytes	NaN
TCCGGAGATAAGTCCTGAGGTAATAATGCCTATCCT	1355	283	20.8856	Astrocytes	NaN
GAATTCGTGATCTTCGCAGGTAATAATGCCTATCCT	2472	472	19.0939	Astrocytes	NaN
CGGCTATGCTATATAGCCCCGACTCCAAGTACTGAC	1320	319	24.1667	Astrocytes	NaN
GAATTCGTGCTTGAAGAGTCCTTATAGAAGGCGAAG	441	99	22.449	Astrocytes	NaN
TAATGCGCCATTATTATTGCCAAGCTTGGGCTCTGA	771	146	18.9364	Astrocytes	NaN
CTGAAGCTCTACTAATAACATATCCTATTAATCTTA	2040	506	24.8039	Astrocytes	NaN
GAATTCGTTAGAGGCGTTGCCAAGCTTGCAGGACGT	1204	271	22.5083	Astrocytes	NaN
CGCTCATTAGCCGTAGTTACCTACGCCACAGGACGT	2214	534	24.1192	Astrocytes	NaN
CTGAAGCTAGCCGTAGTTACCTACGCCATAATCTTA	1281	303	23.6534	Astrocytes	NaN
CGGCTATGACTATTCATTTCCTTATAGATAATCTTA	977	184	18.8332	Astrocytes	NaN
TCCGGAGAATACCTCGACCATATCCTATAGGCGAAG	1073	210	19.5713	Astrocytes	NaN
TCTCGCGCGCGCGTTCATACTCGTATCATAATCTTA	618	101	16.343	Astrocytes	NaN
CGGCTATGCAGCTAGCGGCATATCCTATAGGCGAAG	736	124	16.8478	Astrocytes	NaN
GAGATTCCGATCTTCGCATCCTTATAGATATAGCCT	698	134	19.1977	Astrocytes	NaN
TCCGGAGAATACCTCGACACTCGTATCACCTATCCT	1876	446	23.774	Astrocytes	NaN
GAGATTCCTCAATCTCCTACTCGTATCATAATCTTA	3300	703	21.303	Astrocytes	NaN
TCTCGCGCGGCTTACTCCGGAATTCAGTCAGGACGT	773	188	24.3208	Astrocytes	NaN
TCCGCGAAATACCTCGACGGAATTCAGTTAATCTTA	1858	479	25.7804	Astrocytes	NaN
CGCTCATTCGTTACCGCTGGAATTCAGTTAATCTTA	1207	294	24.3579	Astrocytes	NaN
TCCGGAGAATACCTCGACGGTAATAATGCCTATCCT	3288	733	22.2932	Astrocytes	NaN
GAATTCGTTCCTCTGCCGGGTAATAATGAGGCGAAG	575	78	13.5652	Astrocytes	NaN
TCCGCGAAGGCTTACTCCGCCAAGCTTGGTACTGAC	2825	519	18.3717	Astrocytes	NaN
TAATGCGCGATTCTTGAAGCCAAGCTTGCAGGACGT	3275	728	22.229	Astrocytes	NaN
TCCGCGAATCCTCTGCCGCCGACTCCAAGGCTCTGA	1028	235	22.8599	Astrocytes	NaN
TCCGCGAAATACCTCGACTCCTTATAGATAATCTTA	1609	346	21.504	Astrocytes	NaN
ATTCAGAATCTATCGCTGTCCTTATAGACAGGACGT	5449	1389	25.4909	Astrocytes	NaN
TCCGCGAATCTTAGCCTGGGTAATAATGAGGCGAAG	2960	713	24.0878	Astrocytes	NaN
GAATTCGTTGGACGACTAACTCGTATCAAGGCGAAG	1488	257	17.2715	Astrocytes	NaN
ATTCAGAAAAGTAGCTCAACCTACGCCATAATCTTA	1502	266	17.7097	Astrocytes	NaN
TCCGGAGAGTAGGCTGCAGGTAATAATGCAGGACGT	829	177	21.351	Astrocytes	NaN
CGCTCATTGTAGCAGCTAGGTAATAATGCAGGACGT	845	208	24.6154	Astrocytes	NaN
CTGAAGCTTGATATTGCGACCTACGCCACAGGACGT	986	235	23.8337	Astrocytes	NaN
ATTACTCGTAGGTAACTTACCTACGCCAAGGCGAAG	2038	380	18.6457	Astrocytes	NaN
TCTCGCGCTTGCTTAGATACTCGTATCAGTACTGAC	1265	275	21.7391	Astrocytes	NaN
CTGAAGCTAGCCGTAGTTGCCAAGCTTGTAATCTTA	707	167	23.6209	Astrocytes	NaN
ATTCAGAATCAATCTCCTGCCAAGCTTGTAATCTTA	409	69	16.8704	Astrocytes	NaN
TAATGCGCCAGACTAAGGGGAATTCAGTCAGGACGT	8938	2388	26.7174	Astrocytes	NaN
CGCTCATTGGCTTACTCCTCCTTATAGACAGGACGT	1695	401	23.6578	Astrocytes	NaN
CGGCTATGGTAGGATAAGGGTAATAATGGGCTCTGA	2325	509	21.8925	Astrocytes	NaN
CGCTCATTCGTTACCGCTGCCAAGCTTGTAATCTTA	1701	386	22.6925	Astrocytes	NaN
CGGCTATGAGCCGTAGTTACTCGTATCAGGCTCTGA	3552	676	19.0315	Astrocytes	NaN
AGCGATAGGCTTGAAGAGGCCAAGCTTGGTACTGAC	634	134	21.1356	Astrocytes	NaN
GAGATTCCTCAATCTCCTACCTACGCCATAATCTTA	947	209	22.0697	Astrocytes	NaN
TCCGCGAAAGTTCTCATGCCGACTCCAAGTACTGAC	1935	446	23.0491	Astrocytes	NaN
GAGATTCCCTACTAATAATCCTTATAGACAGGACGT	3692	831	22.5081	Astrocytes	NaN
CGCTCATTACTATTCATTCCGACTCCAATAATCTTA	586	109	18.6007	Astrocytes	NaN
GAATTCGTGATTCTTGAAACCTACGCCACAGGACGT	1932	345	17.8571	Astrocytes	NaN
CGCTCATTGGCTTACTCCGCCAAGCTTGGGCTCTGA	6467	1561	24.1379	Astrocytes	NaN
ATTACTCGTTGCTTAGATGCCAAGCTTGCCTATCCT	1131	233	20.6012	Astrocytes	NaN
CTGAAGCTTCTTAGCCTGACTCGTATCACAGGACGT	526	137	26.0456	Astrocytes	NaN
TCTCGCGCTGGTTGCCGTGGAATTCAGTTAATCTTA	782	169	21.6113	Astrocytes	NaN
GAATTCGTTCTATCGCTGTCCTTATAGAAGGCGAAG	2240	362	16.1607	Astrocytes	NaN
ATTCAGAATCAATCTCCTGCCAAGCTTGGTACTGAC	1914	349	18.2341	Astrocytes	NaN
CGCTCATTCGTTACCGCTACTCGTATCACCTATCCT	477	106	22.2222	Astrocytes	NaN
TCCGGAGAAGTCCGCTGCTCCTTATAGAAGGCGAAG	4296	887	20.6471	Astrocytes	NaN
CGGCTATGTCTATCGCTGGCCAAGCTTGAGGCGAAG	1084	185	17.0664	Astrocytes	NaN
CTGAAGCTGCTTGAAGAGGGAATTCAGTTAATCTTA	1123	229	20.3918	Astrocytes	NaN
CGGCTATGTCTTAGCCTGGCCAAGCTTGGGCTCTGA	1614	316	19.5787	Astrocytes	NaN
TCCGGAGAAGTTCTCATGTCCTTATAGACCTATCCT	3253	821	25.2382	Astrocytes	NaN
CGCTCATTGGCTTACTCCGGTAATAATGGGCTCTGA	1635	311	19.0214	Astrocytes	NaN
TCCGCGAAAGTCCGCTGCGCCAAGCTTGCAGGACGT	1339	317	23.6744	Astrocytes	NaN
ATTACTCGTTGCGAGCATGGAATTCAGTAGGCGAAG	5640	1103	19.5567	Astrocytes	NaN
TCTCGCGCTGGTTGCCGTGGTAATAATGTATAGCCT	524	116	22.1374	Astrocytes	NaN
TCCGCGAAAGTTCTCATGGGTAATAATGTAATCTTA	2607	524	20.0997	Astrocytes	NaN
GAGATTCCCTACTAATAAGGAATTCAGTCAGGACGT	2017	515	25.533	Astrocytes	NaN
ATTCAGAATAGAGGCGTTACTCGTATCACAGGACGT	680	117	17.2059	Astrocytes	NaN
TAATGCGCCTACTAATAAGCCAAGCTTGTAATCTTA	479	103	21.5031	Astrocytes	NaN
CTGAAGCTGCAAGACCGTGGAATTCAGTGGCTCTGA	366	86	23.4973	Astrocytes	NaN
GAATTCGTATACCTCGACACTCGTATCATAATCTTA	416	71	17.0673	Astrocytes	NaN
CGCTCATTAAGTAGCTCAACCTACGCCATAATCTTA	1375	308	22.4	Astrocytes	NaN
GAATTCGTCGTTACCGCTACTCGTATCAGGCTCTGA	2127	388	18.2417	Astrocytes	NaN
AGCGATAGAGTTCTCATGGCCAAGCTTGGTACTGAC	1741	348	19.9885	Astrocytes	NaN
TCTCGCGCTAGGTAACTTGCCAAGCTTGAGGCGAAG	1845	346	18.7534	Astrocytes	NaN
GAATTCGTTGATATTGCGGGTAATAATGGGCTCTGA	573	115	20.0698	Astrocytes	NaN
ATTCAGAATGATATTGCGGGTAATAATGGTACTGAC	708	161	22.7401	Astrocytes	NaN
ATTACTCGTCTTAGCCTGCATATCCTATTAATCTTA	792	142	17.9293	Astrocytes	NaN
CTGAAGCTTAGGTAACTTGGTAATAATGAGGCGAAG	824	117	14.199	Astrocytes	NaN
ATTACTCGAGTTCTCATGTCCTTATAGACCTATCCT	768	148	19.2708	Astrocytes	NaN
ATTCAGAACATTATTATTACCTACGCCATAATCTTA	395	86	21.7722	Astrocytes	NaN
CGGCTATGCTACTAATAAACTCGTATCAAGGCGAAG	424	97	22.8774	Astrocytes	NaN
CTGAAGCTACGGCGTTAAGGTAATAATGATAGAGGC	343	81	23.6152	Astrocytes	NaN
GAGATTCCCGTTACCGCTTCCTTATAGAGGCTCTGA	2108	456	21.6319	Astrocytes	NaN
ATTACTCGAAGTACGCGAACCTACGCCAATAGAGGC	426	118	27.6995	Astrocytes	NaN
CGCTCATTGCAAGACCGTGCCAAGCTTGTAATCTTA	2896	678	23.4116	Astrocytes	NaN
ATTACTCGCGTTACCGCTTCCTTATAGAAGGCGAAG	2050	388	18.9268	Astrocytes	NaN
TAATGCGCTTGCGAGCATCCGACTCCAAGTACTGAC	2968	623	20.9906	Astrocytes	NaN
CGGCTATGAACGAATTCGACTCGTATCAATAGAGGC	977	199	20.3685	Astrocytes	NaN
CGGCTATGCCTCAGCTCCACCTACGCCACAGGACGT	1224	299	24.4281	Astrocytes	NaN
GAATTCGTGCGCTATGGTACTCGTATCAAGGCGAAG	674	99	14.6884	Astrocytes	NaN
CTGAAGCTTCAATCTCCTGGAATTCAGTGTACTGAC	1695	367	21.6519	Astrocytes	NaN
TAATGCGCCTAAGCCTTGCCGACTCCAAAGGCGAAG	640	155	24.2188	Astrocytes	NaN
GAATTCGTCATTATTATTACTCGTATCAGGCTCTGA	1876	334	17.8038	Astrocytes	NaN
CGCTCATTTTCGAATATTGCCAAGCTTGGGCTCTGA	1710	342	20	Astrocytes	NaN
CGCTCATTTAGGTAACTTCATATCCTATTAATCTTA	714	182	25.4902	Oligodendrocytes	NaN
TAATGCGCCATTATTATTTCCTTATAGAGGCTCTGA	1422	274	19.2686	Oligodendrocytes	NaN
TCCGGAGATGGTTGCCGTGCCAAGCTTGCCTATCCT	613	166	27.0799	Oligodendrocytes	NaN
AGCGATAGCGCTTATCGTACCTACGCCAAGGCGAAG	1680	353	21.0119	Oligodendrocytes	NaN
TAATGCGCTTGCGAGCATGGTAATAATGAGGCGAAG	1913	384	20.0732	Oligodendrocytes	NaN
TAATGCGCTAAGTCCTGAGGAATTCAGTATAGAGGC	1497	342	22.8457	Oligodendrocytes	NaN
ATTCAGAACGCTTATCGTACCTACGCCATAATCTTA	757	140	18.4941	Oligodendrocytes	NaN
TAATGCGCAAGTAGCTCAGCCAAGCTTGCAGGACGT	1633	341	20.8818	Oligodendrocytes	NaN
GAATTCGTTAGAGGCGTTTCCTTATAGATAATCTTA	1701	399	23.4568	Oligodendrocytes	NaN
CGGCTATGAGCCGTAGTTACCTACGCCAAGGCGAAG	866	187	21.5935	Oligodendrocytes	NaN
CGGCTATGTCTATCGCTGCATATCCTATGGCTCTGA	673	171	25.4086	Oligodendrocytes	NaN
TCCGGAGATTCGAATATTCCGACTCCAAAGGCGAAG	1420	320	22.5352	Oligodendrocytes	NaN
AGCGATAGTGGACGACTACCGACTCCAAGTACTGAC	2524	580	22.9794	Oligodendrocytes	NaN
ATTACTCGATACCTCGACGGTAATAATGTAATCTTA	2807	595	21.197	Oligodendrocytes	NaN
TAATGCGCTAGAGGCGTTACCTACGCCACAGGACGT	1624	360	22.1675	Oligodendrocytes	NaN
AGCGATAGCAGCTAGCGGCATATCCTATTAATCTTA	643	162	25.1944	Oligodendrocytes	NaN
TAATGCGCCGAATGGAGCGGTAATAATGAGGCGAAG	2086	474	22.7229	Oligodendrocytes	NaN
GAATTCGTCTAAGCCTTGTCCTTATAGACAGGACGT	3408	798	23.4155	Oligodendrocytes	NaN
TAATGCGCGTAGCAGCTACCGACTCCAAAGGCGAAG	845	171	20.2367	Oligodendrocytes	NaN
TCCGGAGATCTATCGCTGTCCTTATAGAAGGCGAAG	1265	299	23.6364	Oligodendrocytes	NaN
TCCGGAGAGTAGCAGCTAACTCGTATCATAATCTTA	871	255	29.2767	Oligodendrocytes	NaN
GAATTCGTAAGTAGCTCAGGTAATAATGAGGCGAAG	764	171	22.3822	Oligodendrocytes	NaN
ATTCAGAAAGTCCGCTGCCATATCCTATCAGGACGT	2757	585	21.2187	Oligodendrocytes	NaN
CTGAAGCTAGTTCTCATGACCTACGCCACAGGACGT	1115	296	26.5471	Oligodendrocytes	NaN
ATTACTCGTCTTAGCCTGCATATCCTATGGCTCTGA	894	200	22.3714	Oligodendrocytes	NaN
CTGAAGCTGATCTTCGCACATATCCTATTAATCTTA	1139	288	25.2853	Oligodendrocytes	NaN
TAATGCGCAAGTACGCGAGCCAAGCTTGCAGGACGT	1280	304	23.75	Oligodendrocytes	NaN
AGCGATAGCTATATAGCCCATATCCTATAGGCGAAG	894	213	23.8255	Oligodendrocytes	NaN
TAATGCGCCGTCGAGCGCGGAATTCAGTCCTATCCT	1114	267	23.9677	Oligodendrocytes	NaN
TCCGGAGAAGTCCGCTGCCATATCCTATCAGGACGT	1733	460	26.5436	Oligodendrocytes	NaN
TCCGCGAAGCTTGAAGAGTCCTTATAGAATAGAGGC	1174	229	19.506	Oligodendrocytes	NaN
AGCGATAGCGCTTATCGTACCTACGCCAGTACTGAC	2336	590	25.2568	Oligodendrocytes	NaN
ATTCAGAATAGGTAACTTGCCAAGCTTGCAGGACGT	1491	338	22.6693	Oligodendrocytes	NaN
GAATTCGTCCAGATACGGCCGACTCCAAGGCTCTGA	2216	437	19.7202	Oligodendrocytes	NaN
CTGAAGCTAAGTACGCGAGGAATTCAGTTAATCTTA	1088	250	22.9779	Oligodendrocytes	NaN
CGCTCATTCCTCAGCTCCGCCAAGCTTGCAGGACGT	778	161	20.6941	Oligodendrocytes	NaN
AGCGATAGTAGAGGCGTTACCTACGCCATAATCTTA	898	225	25.0557	Oligodendrocytes	NaN
TCTCGCGCGCGCGTTCATACCTACGCCAAGGCGAAG	1705	330	19.3548	Oligodendrocytes	NaN
CTGAAGCTATACCTCGACACCTACGCCAAGGCGAAG	785	155	19.7452	Oligodendrocytes	NaN
AGCGATAGTTGCTTAGATCCGACTCCAAAGGCGAAG	664	160	24.0964	Oligodendrocytes	NaN
TAATGCGCCGTCGAGCGCACTCGTATCACAGGACGT	1153	259	22.4631	Oligodendrocytes	NaN
CGCTCATTCGTTACCGCTACCTACGCCACAGGACGT	1461	383	26.2149	Oligodendrocytes	NaN
TCCGCGAAGCTTGAAGAGACTCGTATCAATAGAGGC	433	114	26.3279	Oligodendrocytes	NaN
GAATTCGTGCGCTATGGTGCCAAGCTTGGTACTGAC	975	186	19.0769	Oligodendrocytes	NaN
TCCGGAGAAACGAATTCGACCTACGCCACAGGACGT	670	185	27.6119	Oligodendrocytes	NaN
TCCGCGAATAAGTCCTGAACCTACGCCAGTACTGAC	705	178	25.2482	Oligodendrocytes	NaN
TCTCGCGCTTATTGAGGCACTCGTATCATAATCTTA	841	185	21.9976	Oligodendrocytes	NaN
TCTCGCGCTTCGAATATTCATATCCTATGGCTCTGA	788	162	20.5584	Oligodendrocytes	NaN
ATTCAGAATCCTCTGCCGCCGACTCCAAAGGCGAAG	441	77	17.4603	Oligodendrocytes	NaN
TCTCGCGCGATTCTTGAATCCTTATAGATATAGCCT	579	114	19.6891	Oligodendrocytes	NaN
GAGATTCCTTGCTTAGATTCCTTATAGAAGGCGAAG	511	100	19.5695	Oligodendrocytes	NaN
TAATGCGCCGAATGGAGCACTCGTATCACAGGACGT	734	132	17.9837	Oligodendrocytes	NaN
GAGATTCCATACCTCGACCCGACTCCAAAGGCGAAG	943	234	24.8144	Oligodendrocytes	NaN
TCCGCGAATGATATTGCGGCCAAGCTTGAGGCGAAG	2359	517	21.9161	Oligodendrocytes	NaN
ATTACTCGGTAGGATAAGGGTAATAATGGGCTCTGA	1149	234	20.3655	Oligodendrocytes	NaN
TAATGCGCCGCTTATCGTGGTAATAATGGTACTGAC	1744	320	18.3486	Oligodendrocytes	NaN
TCTCGCGCGTAGGCTGCACATATCCTATCAGGACGT	561	125	22.2816	Oligodendrocytes	NaN
CGGCTATGCAGCTAGCGGGGTAATAATGTAATCTTA	1811	430	23.7438	Oligodendrocytes	NaN
CGCTCATTGCGCGTTCATACTCGTATCAAGGCGAAG	666	122	18.3183	Oligodendrocytes	NaN
CTGAAGCTAACGAATTCGCCGACTCCAAGGCTCTGA	726	153	21.0744	Oligodendrocytes	NaN
ATTCAGAACAGCTAGCGGCCGACTCCAAAGGCGAAG	709	136	19.1819	Oligodendrocytes	NaN
GAATTCGTCGCTTATCGTACTCGTATCATAATCTTA	1503	305	20.2927	Oligodendrocytes	NaN
CGGCTATGTATTGCTGGACCGACTCCAAGTACTGAC	1734	413	23.8178	Oligodendrocytes	NaN
AGCGATAGCCTCAGCTCCGCCAAGCTTGAGGCGAAG	1434	263	18.3403	Oligodendrocytes	NaN
TCCGGAGAAGTCCGCTGCGGTAATAATGAGGCGAAG	1902	406	21.346	Oligodendrocytes	NaN
TCCGGAGAAGTCCGCTGCGCCAAGCTTGCAGGACGT	2230	553	24.7982	Oligodendrocytes	NaN
ATTACTCGGCGCGTTCATACCTACGCCATAATCTTA	830	202	24.3373	Oligodendrocytes	NaN
AGCGATAGCGCTTATCGTACTCGTATCATAATCTTA	1821	439	24.1076	Oligodendrocytes	NaN
CGCTCATTCAGACTAAGGGGAATTCAGTCAGGACGT	1965	502	25.5471	Oligodendrocytes	NaN
TCCGGAGAGATCTTCGCAGCCAAGCTTGCCTATCCT	756	185	24.4709	Oligodendrocytes	NaN
GAATTCGTTTATTGAGGCACTCGTATCAAGGCGAAG	2144	408	19.0299	Oligodendrocytes	NaN
ATTACTCGTAGGTAACTTACTCGTATCAGGCTCTGA	1519	315	20.7373	Oligodendrocytes	NaN
AGCGATAGGCAAGACCGTCCGACTCCAAGTACTGAC	1375	324	23.5636	Oligodendrocytes	NaN
GAGATTCCGCGCTATGGTGCCAAGCTTGCCTATCCT	990	236	23.8384	Oligodendrocytes	NaN
TCCGGAGACGTTACCGCTACCTACGCCAAGGCGAAG	750	162	21.6	Oligodendrocytes	NaN
CTGAAGCTAGTCCGCTGCGGAATTCAGTGGCTCTGA	1621	420	25.9099	Oligodendrocytes	NaN
CGCTCATTAGTTCTCATGGCCAAGCTTGGTACTGAC	1210	291	24.0496	Oligodendrocytes	NaN
TCCGGAGACGTTACCGCTACTCGTATCACCTATCCT	2070	526	25.4106	Oligodendrocytes	NaN
TAATGCGCGACTGGACCACCGACTCCAAAGGCGAAG	1644	385	23.4185	Oligodendrocytes	NaN
TCCGGAGATAAGTCCTGAGCCAAGCTTGAGGCGAAG	1959	432	22.0521	Oligodendrocytes	NaN
TCTCGCGCACGGCGTTAACCGACTCCAATAATCTTA	2952	699	23.6789	Oligodendrocytes	NaN
GAATTCGTGACTGGACCATCCTTATAGACAGGACGT	1135	248	21.8502	Oligodendrocytes	NaN
TCCGCGAACAGCTAGCGGGGAATTCAGTAGGCGAAG	1014	259	25.5424	Oligodendrocytes	NaN
CGGCTATGCATTATTATTGCCAAGCTTGTAATCTTA	1366	280	20.4978	Oligodendrocytes	NaN
ATTCAGAATAGAGGCGTTCATATCCTATAGGCGAAG	958	183	19.1023	Oligodendrocytes	NaN
TCCGGAGAGCTTGAAGAGCCGACTCCAACAGGACGT	1224	319	26.0621	Oligodendrocytes	NaN
TCCGCGAAGTAGGCTGCACATATCCTATTAATCTTA	374	100	26.738	Oligodendrocytes	NaN
CTGAAGCTCCTCAGCTCCGCCAAGCTTGTAATCTTA	435	114	26.2069	Oligodendrocytes	NaN
CTGAAGCTCCTCAGCTCCGGTAATAATGAGGCGAAG	1792	364	20.3125	Oligodendrocytes	NaN
ATTCAGAATCAATCTCCTTCCTTATAGAAGGCGAAG	1439	268	18.624	Oligodendrocytes	NaN
GAGATTCCTTGCGAGCATACCTACGCCACAGGACGT	1848	459	24.8377	Oligodendrocytes	NaN
TAATGCGCAAGTACGCGAACTCGTATCAGGCTCTGA	4601	1053	22.8863	Oligodendrocytes	NaN
TAATGCGCGATCTTCGCACCGACTCCAAGGCTCTGA	1476	320	21.6802	Oligodendrocytes	NaN
CGGCTATGCTATATAGCCGCCAAGCTTGCAGGACGT	715	171	23.9161	Oligodendrocytes	NaN
TAATGCGCGGCTTACTCCACTCGTATCAAGGCGAAG	1690	327	19.3491	Oligodendrocytes	NaN
GAATTCGTTTGCTTAGATCCGACTCCAAAGGCGAAG	415	66	15.9036	Oligodendrocytes	NaN
GAGATTCCGCGCGTTCATGGTAATAATGAGGCGAAG	2045	401	19.6088	Oligodendrocytes	NaN
TCCGGAGATCTTAGCCTGCATATCCTATGTACTGAC	2386	629	26.3621	Oligodendrocytes	NaN
CTGAAGCTCTATATAGCCTCCTTATAGACCTATCCT	931	240	25.7787	Oligodendrocytes	NaN
AGCGATAGAGTTCTCATGCATATCCTATTAATCTTA	1634	421	25.765	Oligodendrocytes	NaN
CGCTCATTAGTCCGCTGCCCGACTCCAACCTATCCT	2253	588	26.0985	Oligodendrocytes	NaN
TCCGGAGAAGCCGTAGTTGCCAAGCTTGTAATCTTA	1272	274	21.5409	Oligodendrocytes	NaN
AGCGATAGCCAGATACGGACCTACGCCATAATCTTA	1333	351	26.3316	Oligodendrocytes	NaN
TCTCGCGCAAGTACGCGAACCTACGCCATAATCTTA	2162	475	21.9704	Oligodendrocytes	NaN
ATTACTCGGTAGGATAAGGGTAATAATGAGGCGAAG	2181	449	20.5869	Oligodendrocytes	NaN
ATTCAGAACTAAGCCTTGCATATCCTATAGGCGAAG	2338	517	22.1129	Oligodendrocytes	NaN
CGGCTATGGACTGGACCAGCCAAGCTTGCAGGACGT	1071	258	24.0896	Oligodendrocytes	NaN
GAGATTCCCATTATTATTTCCTTATAGAAGGCGAAG	504	99	19.6429	Oligodendrocytes	NaN
AGCGATAGGCAAGACCGTGCCAAGCTTGAGGCGAAG	1116	259	23.2079	Oligodendrocytes	NaN
CTGAAGCTTAGGTAACTTGGAATTCAGTAGGCGAAG	1900	413	21.7368	Oligodendrocytes	NaN
AGCGATAGGGCTTACTCCGGTAATAATGAGGCGAAG	1104	262	23.7319	Oligodendrocytes	NaN
TAATGCGCCTATATAGCCGGTAATAATGGGCTCTGA	472	112	23.7288	Oligodendrocytes	NaN
AGCGATAGGTAGGATAAGGGTAATAATGTAATCTTA	1355	366	27.0111	Oligodendrocytes	NaN
ATTACTCGTGGACGACTAACTCGTATCAAGGCGAAG	1067	206	19.3065	Oligodendrocytes	NaN
CTGAAGCTGCAAGACCGTCCGACTCCAACAGGACGT	1738	486	27.9632	Oligodendrocytes	NaN
GAGATTCCTATTGCTGGACATATCCTATCAGGACGT	1201	323	26.8943	Oligodendrocytes	NaN
TCCGCGAAAGCCGTAGTTGCCAAGCTTGATAGAGGC	1067	221	20.7123	Oligodendrocytes	NaN
CTGAAGCTGGCTTACTCCTCCTTATAGAAGGCGAAG	1476	276	18.6992	Oligodendrocytes	NaN
GAATTCGTCTATATAGCCACTCGTATCAAGGCGAAG	1375	239	17.3818	Oligodendrocytes	NaN
CGCTCATTCATTATTATTACTCGTATCAGGCTCTGA	1747	384	21.9805	Oligodendrocytes	NaN
ATTACTCGAGTTCTCATGGGTAATAATGAGGCGAAG	2505	487	19.4411	Oligodendrocytes	NaN
GAATTCGTAACGAATTCGCCGACTCCAATAATCTTA	1909	399	20.901	Oligodendrocytes	NaN
TAATGCGCGTAGGCTGCAGGTAATAATGATAGAGGC	3487	731	20.9636	Oligodendrocytes	NaN
GAATTCGTAAGTAGCTCACCGACTCCAAGGCTCTGA	1099	219	19.9272	Oligodendrocytes	NaN
TCCGCGAATAGAGGCGTTGGAATTCAGTTAATCTTA	642	148	23.053	Oligodendrocytes	NaN
ATTACTCGCATTATTATTACTCGTATCACAGGACGT	3615	771	21.3278	Oligodendrocytes	NaN
ATTACTCGCGCTTATCGTTCCTTATAGAAGGCGAAG	1383	266	19.2336	Oligodendrocytes	NaN
TAATGCGCAAGTAGCTCAGGAATTCAGTTATAGCCT	647	155	23.9567	Oligodendrocytes	NaN
ATTCAGAAAGCCGTAGTTGGTAATAATGTAATCTTA	758	175	23.0871	Oligodendrocytes	NaN
CGCTCATTATACCTCGACCATATCCTATAGGCGAAG	2083	474	22.7556	Oligodendrocytes	NaN
TCTCGCGCAGCCGTAGTTCCGACTCCAATAATCTTA	2023	437	21.6016	Oligodendrocytes	NaN
TAATGCGCAGTCCGCTGCGCCAAGCTTGCAGGACGT	2290	453	19.7817	Oligodendrocytes	NaN
ATTACTCGTTGCGAGCATCATATCCTATTAATCTTA	4046	906	22.3925	Oligodendrocytes	NaN
TAATGCGCTTATTGAGGCGGTAATAATGAGGCGAAG	1357	259	19.0862	Oligodendrocytes	NaN
AGCGATAGAGTCCGCTGCGCCAAGCTTGTAATCTTA	2231	497	22.277	Oligodendrocytes	NaN
GAATTCGTCGAATGGAGCTCCTTATAGATAATCTTA	687	137	19.9418	Oligodendrocytes	NaN
TAATGCGCCCAGATACGGCATATCCTATAGGCGAAG	947	208	21.9641	Oligodendrocytes	NaN
ATTCAGAACCTCAGCTCCCATATCCTATTAATCTTA	1005	204	20.2985	Oligodendrocytes	NaN
CGGCTATGACTATTCATTACTCGTATCACAGGACGT	1094	252	23.0347	Oligodendrocytes	NaN
ATTACTCGGCAAGACCGTCCGACTCCAATAATCTTA	1337	286	21.3912	Oligodendrocytes	NaN
CGCTCATTTCTATCGCTGCATATCCTATCAGGACGT	1780	492	27.6404	Oligodendrocytes	NaN
GAATTCGTCTATATAGCCGGAATTCAGTAGGCGAAG	522	102	19.5402	Oligodendrocytes	NaN
CTGAAGCTCAGCTAGCGGGGAATTCAGTTAATCTTA	1002	237	23.6527	Oligodendrocytes	NaN
CGGCTATGCTACTAATAACCGACTCCAACAGGACGT	899	236	26.2514	Oligodendrocytes	NaN
TAATGCGCGCAAGACCGTTCCTTATAGAGTACTGAC	1697	342	20.1532	Oligodendrocytes	NaN
CTGAAGCTTTCGAATATTGGAATTCAGTCAGGACGT	686	195	28.4257	Oligodendrocytes	NaN
CGCTCATTGCGCGTTCATACCTACGCCACAGGACGT	2645	621	23.4783	Oligodendrocytes	NaN
TCTCGCGCAGTTCTCATGACTCGTATCACAGGACGT	1858	375	20.183	Oligodendrocytes	NaN
CGGCTATGCAGCTAGCGGTCCTTATAGAAGGCGAAG	1353	302	22.3208	Oligodendrocytes	NaN
TCCGCGAAATACCTCGACGCCAAGCTTGTAATCTTA	1523	348	22.8496	Oligodendrocytes	NaN
CGGCTATGCATTATTATTCCGACTCCAACAGGACGT	1852	506	27.3218	Oligodendrocytes	NaN
AGCGATAGGCAAGACCGTACTCGTATCATAATCTTA	1320	325	24.6212	Oligodendrocytes	NaN
GAATTCGTGGCTTACTCCACCTACGCCAAGGCGAAG	1378	243	17.6343	Oligodendrocytes	NaN
TCCGCGAAAGTTCTCATGGGAATTCAGTTAATCTTA	1481	382	25.7934	Oligodendrocytes	NaN
ATTACTCGTAAGTCCTGAACTCGTATCATAATCTTA	1090	251	23.0275	Oligodendrocytes	NaN
TCCGGAGAGCGCGTTCATACTCGTATCAAGGCGAAG	528	108	20.4545	Oligodendrocytes	NaN
TCCGCGAAGTAGGATAAGCCGACTCCAATAATCTTA	505	136	26.9307	Oligodendrocytes	NaN
ATTCAGAAACTATTCATTACTCGTATCAAGGCGAAG	918	162	17.6471	Oligodendrocytes	NaN
TCCGGAGAGCTTGAAGAGTCCTTATAGAAGGCGAAG	1151	317	27.5413	Oligodendrocytes	NaN
TCCGGAGAGGCTTACTCCACCTACGCCACAGGACGT	1021	270	26.4447	Oligodendrocytes	NaN
CTGAAGCTCGAATGGAGCTCCTTATAGAAGGCGAAG	388	76	19.5876	Oligodendrocytes	NaN
TAATGCGCAAGTACGCGAACTCGTATCACAGGACGT	1362	277	20.3377	Oligodendrocytes	NaN
ATTCAGAATCTATCGCTGCATATCCTATTAATCTTA	677	173	25.5539	Oligodendrocytes	NaN
GAGATTCCAGCCGTAGTTCCGACTCCAAGGCTCTGA	1162	259	22.2892	Oligodendrocytes	NaN
TAATGCGCAGCCGTAGTTACTCGTATCATAATCTTA	2682	557	20.7681	Oligodendrocytes	NaN
AGCGATAGAGCCGTAGTTACCTACGCCAGTACTGAC	1770	436	24.6328	Oligodendrocytes	NaN
GAGATTCCCGAATGGAGCCATATCCTATAGGCGAAG	371	70	18.8679	Oligodendrocytes	NaN
TAATGCGCTTGCGAGCATTCCTTATAGATAATCTTA	648	159	24.537	Oligodendrocytes	NaN
TCCGGAGATTGCTTAGATACTCGTATCACAGGACGT	1014	258	25.4438	Oligodendrocytes	NaN
AGCGATAGATACCTCGACGGAATTCAGTCAGGACGT	811	212	26.1406	Oligodendrocytes	NaN
GAGATTCCCTAAGCCTTGACCTACGCCAATAGAGGC	728	218	29.9451	Oligodendrocytes	NaN
CTGAAGCTGCTTGAAGAGCATATCCTATCCTATCCT	1591	404	25.3928	Oligodendrocytes	NaN
TCCGGAGACAGACTAAGGTCCTTATAGACCTATCCT	853	234	27.4326	Oligodendrocytes	NaN
CGCTCATTCAGACTAAGGACTCGTATCATAATCTTA	1581	351	22.2011	Oligodendrocytes	NaN
TCCGGAGACCAGATACGGCCGACTCCAAAGGCGAAG	966	218	22.5673	Oligodendrocytes	NaN
CGGCTATGCAGCTAGCGGTCCTTATAGAGGCTCTGA	1523	327	21.4708	Oligodendrocytes	NaN
GAGATTCCGCGCGTTCATTCCTTATAGATAATCTTA	1492	303	20.3083	Oligodendrocytes	NaN
GAGATTCCGATCTTCGCAGCCAAGCTTGCAGGACGT	1407	333	23.6674	Oligodendrocytes	NaN
TAATGCGCCTAAGCCTTGCATATCCTATCAGGACGT	1084	254	23.4317	Oligodendrocytes	NaN
CTGAAGCTTAGAGGCGTTGGAATTCAGTAGGCGAAG	810	186	22.963	Oligodendrocytes	NaN
TCCGGAGACGTCGAGCGCTCCTTATAGAAGGCGAAG	618	154	24.9191	Oligodendrocytes	NaN
GAATTCGTGTAGGATAAGGGTAATAATGTAATCTTA	1414	248	17.5389	Oligodendrocytes	NaN
ATTACTCGTGGACGACTAGGTAATAATGAGGCGAAG	1152	203	17.6215	Oligodendrocytes	NaN
TCCGCGAAGAGCGCGATGGGAATTCAGTGTACTGAC	786	173	22.0102	Oligodendrocytes	NaN
ATTCAGAAGCTTGAAGAGCATATCCTATCCTATCCT	2190	395	18.0365	Oligodendrocytes	NaN
TCTCGCGCGTAGGCTGCAACCTACGCCAAGGCGAAG	779	177	22.7214	Oligodendrocytes	NaN
CGGCTATGCTAAGCCTTGACCTACGCCATAATCTTA	872	183	20.9862	Oligodendrocytes	NaN
TCCGGAGACAGCTAGCGGCATATCCTATCAGGACGT	824	214	25.9709	Oligodendrocytes	NaN
CGGCTATGTTGCGAGCATGGTAATAATGTAATCTTA	1546	355	22.9625	Oligodendrocytes	NaN
CTGAAGCTTGGACGACTAGGTAATAATGGGCTCTGA	511	104	20.3523	Oligodendrocytes	NaN
ATTACTCGTTGCGAGCATGGAATTCAGTCAGGACGT	3730	857	22.9759	Oligodendrocytes	NaN
GAGATTCCTTCGAATATTCATATCCTATCCTATCCT	1056	238	22.5379	Oligodendrocytes	NaN
TCCGGAGAGCGCTATGGTTCCTTATAGACAGGACGT	1051	257	24.4529	Oligodendrocytes	NaN
CTGAAGCTCCTCAGCTCCGGAATTCAGTAGGCGAAG	864	165	19.0972	Oligodendrocytes	NaN
GAGATTCCACGGCGTTAAACCTACGCCATAATCTTA	2550	670	26.2745	Oligodendrocytes	NaN
ATTACTCGCGAATGGAGCCATATCCTATAGGCGAAG	416	76	18.2692	Oligodendrocytes	NaN
GAATTCGTAGCCGTAGTTTCCTTATAGACAGGACGT	1393	297	21.3209	Oligodendrocytes	NaN
ATTACTCGGTAGCAGCTATCCTTATAGAGGCTCTGA	1444	284	19.6676	Oligodendrocytes	NaN
TAATGCGCAGTCCGCTGCACCTACGCCATAATCTTA	2264	476	21.0247	Oligodendrocytes	NaN
GAGATTCCCAGACTAAGGGGTAATAATGCAGGACGT	2203	570	25.8738	Oligodendrocytes	NaN
CTGAAGCTCTAAGCCTTGCATATCCTATCAGGACGT	1439	387	26.8937	Oligodendrocytes	NaN
TAATGCGCAGTTCTCATGGGTAATAATGCAGGACGT	1718	445	25.9022	Oligodendrocytes	NaN
AGCGATAGACGGCGTTAACATATCCTATGGCTCTGA	400	99	24.75	Oligodendrocytes	NaN
TCCGGAGAAAGTACGCGACATATCCTATTAATCTTA	891	225	25.2525	Oligodendrocytes	NaN
ATTACTCGGACTGGACCAACCTACGCCAGGCTCTGA	1020	220	21.5686	Oligodendrocytes	NaN
CGCTCATTAGCCGTAGTTCATATCCTATGGCTCTGA	813	189	23.2472	Oligodendrocytes	NaN
CGGCTATGACGGCGTTAATCCTTATAGAAGGCGAAG	1417	250	17.6429	Oligodendrocytes	NaN
CGGCTATGTGGTTGCCGTACCTACGCCACAGGACGT	643	156	24.2613	Oligodendrocytes	NaN
ATTCAGAACGTCGAGCGCTCCTTATAGATAATCTTA	900	189	21	Oligodendrocytes	NaN
CGGCTATGAGTTCTCATGGCCAAGCTTGTAATCTTA	1626	362	22.2632	Oligodendrocytes	NaN
TCCGCGAAAGCCGTAGTTTCCTTATAGACAGGACGT	1963	489	24.9109	Oligodendrocytes	NaN
GAATTCGTTCTATCGCTGGGTAATAATGGGCTCTGA	1578	335	21.2294	Oligodendrocytes	NaN
TCTCGCGCAGTCCGCTGCACTCGTATCACAGGACGT	678	149	21.9764	Oligodendrocytes	NaN
CGCTCATTCATTATTATTGGTAATAATGAGGCGAAG	1101	235	21.3442	Oligodendrocytes	NaN
TCTCGCGCCAGCTAGCGGGGAATTCAGTCAGGACGT	468	124	26.4957	Oligodendrocytes	NaN
CGCTCATTCCAGATACGGTCCTTATAGATAATCTTA	1747	426	24.3847	Oligodendrocytes	NaN
GAATTCGTGCTTGAAGAGGGTAATAATGAGGCGAAG	1745	340	19.4842	Oligodendrocytes	NaN
TCCGGAGACGCTTATCGTGCCAAGCTTGAGGCGAAG	740	181	24.4595	Oligodendrocytes	NaN
GAATTCGTGCGCTATGGTGGTAATAATGGGCTCTGA	1004	216	21.5139	Oligodendrocytes	NaN
AGCGATAGGGCTTACTCCGGAATTCAGTTAATCTTA	324	88	27.1605	Oligodendrocytes	NaN
TCTCGCGCGACTGGACCACATATCCTATGTACTGAC	685	145	21.1679	Oligodendrocytes	NaN
ATTCAGAATATTGCTGGAGCCAAGCTTGGGCTCTGA	409	82	20.0489	Oligodendrocytes	NaN
GAATTCGTGTAGCAGCTAGCCAAGCTTGGGCTCTGA	614	129	21.0098	Oligodendrocytes	NaN
GAGATTCCGTAGCAGCTATCCTTATAGAGTACTGAC	1292	307	23.7616	Oligodendrocytes	NaN
CTGAAGCTCGAATGGAGCGCCAAGCTTGGGCTCTGA	586	126	21.5017	Oligodendrocytes	NaN
GAATTCGTTAGGTAACTTCCGACTCCAAGGCTCTGA	804	150	18.6567	Oligodendrocytes	NaN
CGGCTATGCGCTTATCGTCCGACTCCAAAGGCGAAG	895	162	18.1006	Oligodendrocytes	NaN
CGCTCATTCGTTACCGCTCCGACTCCAAGGCTCTGA	1182	283	23.9425	Oligodendrocytes	NaN
ATTACTCGCGAATGGAGCGGTAATAATGAGGCGAAG	1129	243	21.5235	Oligodendrocytes	NaN
CTGAAGCTCAGCTAGCGGACTCGTATCATAATCTTA	1410	324	22.9787	Oligodendrocytes	NaN
CTGAAGCTTGGACGACTAGCCAAGCTTGGTACTGAC	4308	1100	25.5339	Oligodendrocytes	NaN
GAATTCGTTGGACGACTACATATCCTATCCTATCCT	717	157	21.8968	Oligodendrocytes	NaN
TCTCGCGCTCCTCTGCCGCATATCCTATTAATCTTA	719	177	24.6175	Oligodendrocytes	NaN
CGCTCATTGTAGGATAAGTCCTTATAGACAGGACGT	923	220	23.8353	Oligodendrocytes	NaN
TCTCGCGCTGATATTGCGCATATCCTATCAGGACGT	1194	288	24.1206	Oligodendrocytes	NaN
ATTACTCGATACCTCGACTCCTTATAGATAATCTTA	1848	367	19.8593	Oligodendrocytes	NaN
TCTCGCGCTGATATTGCGGCCAAGCTTGTAATCTTA	2371	511	21.5521	Oligodendrocytes	NaN
TAATGCGCTAAGTCCTGAGCCAAGCTTGAGGCGAAG	570	132	23.1579	Oligodendrocytes	NaN
GAATTCGTAAGTACGCGAGGTAATAATGTAATCTTA	1386	277	19.9856	Oligodendrocytes	NaN
CGGCTATGGCGCTATGGTGCCAAGCTTGTAATCTTA	1174	256	21.8058	Oligodendrocytes	NaN
GAGATTCCAGTCCGCTGCGGTAATAATGCCTATCCT	727	173	23.7964	Oligodendrocytes	NaN
CGGCTATGTGGTTGCCGTACTCGTATCAGGCTCTGA	831	200	24.0674	Oligodendrocytes	NaN
ATTCAGAATGGTTGCCGTGGTAATAATGGGCTCTGA	975	186	19.0769	Oligodendrocytes	NaN
TCCGGAGATCCTCTGCCGGGTAATAATGTAATCTTA	501	130	25.9481	Oligodendrocytes	NaN
TAATGCGCTGGTTGCCGTCCGACTCCAACCTATCCT	738	173	23.4417	Oligodendrocytes	NaN
TAATGCGCTTATTGAGGCTCCTTATAGACAGGACGT	2652	609	22.9638	Oligodendrocytes	NaN
TCCGGAGAAACGAATTCGCCGACTCCAACAGGACGT	1002	264	26.3473	Oligodendrocytes	NaN
AGCGATAGCAGACTAAGGGGAATTCAGTGTACTGAC	2927	644	22.002	Oligodendrocytes	NaN
TCCGGAGATTGCTTAGATACTCGTATCAAGGCGAAG	1067	238	22.3055	Oligodendrocytes	NaN
ATTACTCGGAGCGCGATGTCCTTATAGATAATCTTA	3355	716	21.3413	Oligodendrocytes	NaN
TCCGCGAAAAGTACGCGAGGTAATAATGGTACTGAC	2516	659	26.1924	Oligodendrocytes	NaN
CTGAAGCTGCAAGACCGTCATATCCTATGTACTGAC	1537	340	22.121	Oligodendrocytes	NaN
GAGATTCCCTAAGCCTTGGCCAAGCTTGGGCTCTGA	775	166	21.4194	Oligodendrocytes	NaN
CGGCTATGCGTTACCGCTACTCGTATCAAGGCGAAG	1757	335	19.0666	Oligodendrocytes	NaN
ATTACTCGAAGTAGCTCAACCTACGCCACCTATCCT	1971	419	21.2582	Oligodendrocytes	NaN
CGCTCATTGACTGGACCAGGAATTCAGTAGGCGAAG	2087	493	23.6224	Oligodendrocytes	NaN
TCCGGAGACAGCTAGCGGACCTACGCCAGGCTCTGA	838	216	25.7757	Oligodendrocytes	NaN
CGGCTATGTTATTGAGGCGGAATTCAGTAGGCGAAG	2071	449	21.6803	Oligodendrocytes	NaN
GAGATTCCGATCTTCGCATCCTTATAGATAATCTTA	758	175	23.0871	Oligodendrocytes	NaN
GAATTCGTGCGCTATGGTCATATCCTATAGGCGAAG	736	146	19.837	Oligodendrocytes	NaN
GAGATTCCGCGCTATGGTCATATCCTATGGCTCTGA	749	167	22.2964	Oligodendrocytes	NaN
CGGCTATGCCAGATACGGCCGACTCCAATAATCTTA	1491	361	24.2119	Oligodendrocytes	NaN
TCCGCGAACCAGATACGGCATATCCTATTAATCTTA	642	144	22.4299	Oligodendrocytes	NaN
CTGAAGCTAGTCCGCTGCACCTACGCCAGTACTGAC	1233	298	24.1687	Oligodendrocytes	NaN
GAGATTCCAGTCCGCTGCTCCTTATAGAAGGCGAAG	1591	375	23.5701	Oligodendrocytes	NaN
GAGATTCCCTATATAGCCGCCAAGCTTGCAGGACGT	610	160	26.2295	Oligodendrocytes	NaN
ATTCAGAAGTAGGCTGCAGCCAAGCTTGCAGGACGT	1637	341	20.8308	Oligodendrocytes	NaN
CGGCTATGGAGCGCGATGTCCTTATAGACAGGACGT	935	203	21.7112	Oligodendrocytes	NaN
ATTCAGAAAAGTAGCTCAACCTACGCCAAGGCGAAG	721	141	19.5562	Oligodendrocytes	NaN
TCCGGAGAAACGAATTCGTCCTTATAGATAATCTTA	2362	591	25.0212	Oligodendrocytes	NaN
CGGCTATGGATTCTTGAATCCTTATAGAGTACTGAC	1886	384	20.3606	Oligodendrocytes	NaN
CGCTCATTTAAGTCCTGAGCCAAGCTTGGGCTCTGA	1041	216	20.7493	Oligodendrocytes	NaN
CTGAAGCTACTATTCATTGGTAATAATGTAATCTTA	889	220	24.7469	Oligodendrocytes	NaN
GAGATTCCACTATTCATTACTCGTATCACCTATCCT	2059	448	21.7581	Oligodendrocytes	NaN
CGGCTATGCGCTTATCGTACTCGTATCACAGGACGT	2545	548	21.5324	Oligodendrocytes	NaN
ATTCAGAACATTATTATTGGAATTCAGTCAGGACGT	3843	800	20.8171	Oligodendrocytes	NaN
TAATGCGCTCAATCTCCTGCCAAGCTTGATAGAGGC	437	99	22.6545	Oligodendrocytes	NaN
CTGAAGCTCGTCGAGCGCACCTACGCCAGGCTCTGA	622	150	24.1158	Oligodendrocytes	NaN
CGGCTATGGTAGCAGCTATCCTTATAGACAGGACGT	975	238	24.4103	Oligodendrocytes	NaN
CTGAAGCTGCAAGACCGTACCTACGCCATAATCTTA	941	237	25.186	Oligodendrocytes	NaN
CTGAAGCTGCAAGACCGTACTCGTATCAAGGCGAAG	1400	269	19.2143	Oligodendrocytes	NaN
CTGAAGCTGCTTGAAGAGCATATCCTATTAATCTTA	630	159	25.2381	Oligodendrocytes	NaN
GAATTCGTCTATATAGCCACTCGTATCAGGCTCTGA	725	142	19.5862	Oligodendrocytes	NaN
ATTACTCGAAGTAGCTCAGGTAATAATGCCTATCCT	2570	521	20.2724	Oligodendrocytes	NaN
CGGCTATGTAGAGGCGTTCCGACTCCAAGGCTCTGA	1082	246	22.7357	Oligodendrocytes	NaN
TCCGCGAATTGCGAGCATACCTACGCCATAATCTTA	1038	262	25.2408	Oligodendrocytes	NaN
GAATTCGTCCAGATACGGACTCGTATCAGGCTCTGA	1633	345	21.1268	Oligodendrocytes	NaN
CTGAAGCTAACGAATTCGTCCTTATAGAGTACTGAC	3184	776	24.3719	Oligodendrocytes	NaN
TCCGCGAACCAGATACGGACCTACGCCATAATCTTA	938	241	25.693	Oligodendrocytes	NaN
ATTCAGAATATTGCTGGATCCTTATAGAGTACTGAC	1188	269	22.6431	Oligodendrocytes	NaN
CTGAAGCTACTATTCATTCCGACTCCAAAGGCGAAG	1080	211	19.537	Oligodendrocytes	NaN
ATTACTCGTCTTAGCCTGGGTAATAATGGTACTGAC	3849	798	20.7327	Oligodendrocytes	NaN
CGGCTATGTGGACGACTAGCCAAGCTTGCCTATCCT	2150	455	21.1628	Oligodendrocytes	NaN
GAATTCGTCTACTAATAACCGACTCCAACCTATCCT	584	135	23.1164	Oligodendrocytes	NaN
CTGAAGCTCAGACTAAGGGGTAATAATGGGCTCTGA	1040	245	23.5577	Oligodendrocytes	NaN
CGCTCATTCAGCTAGCGGACTCGTATCAGGCTCTGA	853	184	21.5709	Oligodendrocytes	NaN
TCCGGAGACCTCAGCTCCTCCTTATAGATAATCTTA	1104	230	20.8333	Oligodendrocytes	NaN
TCCGGAGACGAATGGAGCCCGACTCCAAAGGCGAAG	389	96	24.6787	Oligodendrocytes	NaN
TCCGCGAACATTATTATTGCCAAGCTTGTAATCTTA	997	217	21.7653	Oligodendrocytes	NaN
CGCTCATTCGAATGGAGCCATATCCTATAGGCGAAG	795	175	22.0126	Oligodendrocytes	NaN
GAGATTCCGTAGGATAAGTCCTTATAGATAATCTTA	913	200	21.9058	Oligodendrocytes	NaN
ATTACTCGCCTCAGCTCCCCGACTCCAACAGGACGT	1324	298	22.5076	Oligodendrocytes	NaN
ATTCAGAAAGCCGTAGTTCCGACTCCAATAATCTTA	2831	549	19.3924	Oligodendrocytes	NaN
TCTCGCGCGCGCTATGGTGGTAATAATGCAGGACGT	473	124	26.2156	Oligodendrocytes	NaN
TAATGCGCGAGCGCGATGGGTAATAATGCAGGACGT	1765	398	22.5496	Oligodendrocytes	NaN
TCCGCGAAGATTCTTGAATCCTTATAGAGTACTGAC	1912	409	21.3912	Oligodendrocytes	NaN
TCCGGAGACAGACTAAGGGGTAATAATGGGCTCTGA	1796	423	23.5523	Oligodendrocytes	NaN
TCCGGAGAGAGCGCGATGGGAATTCAGTCAGGACGT	471	123	26.1146	Oligodendrocytes	NaN
CGCTCATTGATTCTTGAACATATCCTATAGGCGAAG	847	179	21.1334	Oligodendrocytes	NaN
TCCGGAGAGATCTTCGCAGCCAAGCTTGATAGAGGC	1204	241	20.0166	Oligodendrocytes	NaN
ATTCAGAATTCGAATATTTCCTTATAGAGGCTCTGA	812	164	20.197	Oligodendrocytes	NaN
CTGAAGCTTAGAGGCGTTGCCAAGCTTGAGGCGAAG	1055	231	21.8957	Oligodendrocytes	NaN
ATTCAGAATTGCGAGCATGCCAAGCTTGCCTATCCT	1782	356	19.9776	Oligodendrocytes	NaN
GAGATTCCTGGACGACTAGGAATTCAGTCAGGACGT	568	124	21.831	Oligodendrocytes	NaN
CTGAAGCTTATTGCTGGACATATCCTATGGCTCTGA	730	187	25.6164	Oligodendrocytes	NaN
TCCGCGAATAGAGGCGTTTCCTTATAGATAATCTTA	747	182	24.3641	Oligodendrocytes	NaN
GAATTCGTACTATTCATTGGAATTCAGTTAATCTTA	395	94	23.7975	Oligodendrocytes	NaN
TCCGCGAACTAAGCCTTGTCCTTATAGATAATCTTA	2133	557	26.1135	Oligodendrocytes	NaN
CTGAAGCTAGTTCTCATGGCCAAGCTTGTAATCTTA	706	147	20.8215	Oligodendrocytes	NaN
TAATGCGCTATTGCTGGAACTCGTATCATAATCTTA	2103	442	21.0176	Oligodendrocytes	NaN
GAGATTCCGCAAGACCGTACCTACGCCACAGGACGT	810	197	24.321	Oligodendrocytes	NaN
ATTACTCGAGTTCTCATGACCTACGCCACCTATCCT	1721	393	22.8356	Oligodendrocytes	NaN
CGGCTATGCCAGATACGGACCTACGCCACAGGACGT	1605	460	28.6604	Oligodendrocytes	NaN
CGCTCATTGTAGGATAAGACTCGTATCACAGGACGT	1441	354	24.5663	Oligodendrocytes	NaN
CGGCTATGTCAATCTCCTACCTACGCCAAGGCGAAG	864	178	20.6019	Oligodendrocytes	NaN
GAATTCGTACGGCGTTAAGGAATTCAGTGGCTCTGA	1664	339	20.3726	Oligodendrocytes	NaN
TCTCGCGCTTCGAATATTGGTAATAATGTAATCTTA	892	188	21.0762	Oligodendrocytes	NaN
GAGATTCCTAGGTAACTTGGTAATAATGCCTATCCT	2099	448	21.3435	Oligodendrocytes	NaN
CGCTCATTCTACTAATAACCGACTCCAAGGCTCTGA	469	105	22.3881	Oligodendrocytes	NaN
CGCTCATTGACTGGACCAACTCGTATCAAGGCGAAG	4707	1086	23.072	Oligodendrocytes	NaN
CGCTCATTTCTATCGCTGCCGACTCCAACCTATCCT	1062	294	27.6836	Oligodendrocytes	NaN
TAATGCGCTCTTAGCCTGACCTACGCCAGTACTGAC	1639	371	22.6358	Oligodendrocytes	NaN
CGCTCATTGATTCTTGAACATATCCTATGGCTCTGA	869	203	23.3602	Oligodendrocytes	NaN
TCCGGAGAGATCTTCGCAACTCGTATCATAATCTTA	1452	355	24.449	Oligodendrocytes	NaN
CGGCTATGTTGCGAGCATCCGACTCCAAAGGCGAAG	1250	267	21.36	Oligodendrocytes	NaN
CGGCTATGTAGAGGCGTTTCCTTATAGAAGGCGAAG	1793	400	22.309	Oligodendrocytes	NaN
CGCTCATTTAGAGGCGTTCCGACTCCAAGGCTCTGA	2877	720	25.0261	Oligodendrocytes	NaN
GAGATTCCTGGTTGCCGTACTCGTATCAAGGCGAAG	447	92	20.5817	Oligodendrocytes	NaN
TCTCGCGCTCTATCGCTGGCCAAGCTTGAGGCGAAG	634	160	25.2366	Oligodendrocytes	NaN
TCCGGAGACGCTTATCGTTCCTTATAGAGGCTCTGA	752	176	23.4043	Oligodendrocytes	NaN
TCCGGAGACGTCGAGCGCACTCGTATCAGGCTCTGA	390	95	24.359	Oligodendrocytes	NaN
CGCTCATTTCCTCTGCCGGGTAATAATGAGGCGAAG	1219	265	21.7391	Oligodendrocytes	NaN
ATTACTCGCCAGATACGGGCCAAGCTTGGGCTCTGA	489	107	21.8814	Oligodendrocytes	NaN
ATTCAGAAGCAAGACCGTTCCTTATAGAAGGCGAAG	840	174	20.7143	Oligodendrocytes	NaN
GAGATTCCCTACTAATAAGGTAATAATGTAATCTTA	1214	268	22.0758	Oligodendrocytes	NaN
GAATTCGTCAGACTAAGGCCGACTCCAATAATCTTA	3878	789	20.3455	Oligodendrocytes	NaN
GAATTCGTCAGACTAAGGACCTACGCCAAGGCGAAG	2369	513	21.6547	Oligodendrocytes	NaN
GAATTCGTACGGCGTTAAACCTACGCCAAGGCGAAG	2630	505	19.2015	Oligodendrocytes	NaN
TCCGGAGACTATATAGCCCATATCCTATGGCTCTGA	639	144	22.5352	Oligodendrocytes	NaN
TCTCGCGCGGCTTACTCCCCGACTCCAATAATCTTA	2372	520	21.9224	Oligodendrocytes	NaN
TCCGCGAATCTTAGCCTGGCCAAGCTTGGGCTCTGA	924	186	20.1299	Oligodendrocytes	NaN
GAGATTCCGGCTTACTCCTCCTTATAGAGTACTGAC	1976	428	21.6599	Oligodendrocytes	NaN
ATTACTCGCGTCGAGCGCCCGACTCCAATAATCTTA	886	223	25.1693	Oligodendrocytes	NaN
TCCGGAGACTAAGCCTTGCATATCCTATAGGCGAAG	1347	371	27.5427	Oligodendrocytes	NaN
CGGCTATGTAGAGGCGTTGGAATTCAGTTAATCTTA	748	159	21.2567	Oligodendrocytes	NaN
GAGATTCCAAGTACGCGAACTCGTATCAGGCTCTGA	3524	857	24.319	Oligodendrocytes	NaN
TAATGCGCTGATATTGCGACTCGTATCAGTACTGAC	1972	354	17.9513	Oligodendrocytes	NaN
TCCGCGAATGGACGACTAGGTAATAATGCAGGACGT	560	159	28.3929	Oligodendrocytes	NaN
ATTCAGAAGCAAGACCGTTCCTTATAGATAATCTTA	703	141	20.0569	Oligodendrocytes	NaN
TCCGCGAAGCAAGACCGTACTCGTATCACAGGACGT	1322	328	24.8109	Oligodendrocytes	NaN
CTGAAGCTTCTATCGCTGACCTACGCCAAGGCGAAG	807	160	19.8265	Oligodendrocytes	NaN
TCTCGCGCGCTTGAAGAGCCGACTCCAATAATCTTA	1199	247	20.6005	Oligodendrocytes	NaN
TCCGCGAAGATCTTCGCAGCCAAGCTTGTAATCTTA	938	205	21.855	Oligodendrocytes	NaN
CTGAAGCTCGAATGGAGCCATATCCTATGTACTGAC	1484	422	28.4367	Oligodendrocytes	NaN
ATTCAGAAAGTTCTCATGACCTACGCCATAATCTTA	558	116	20.7885	Oligodendrocytes	NaN
TAATGCGCGACTGGACCAACTCGTATCACAGGACGT	3184	696	21.8593	Oligodendrocytes	NaN
ATTCAGAACGCTTATCGTGCCAAGCTTGCCTATCCT	3168	799	25.221	Oligodendrocytes	NaN
TAATGCGCCCAGATACGGGCCAAGCTTGAGGCGAAG	1952	436	22.3361	Oligodendrocytes	NaN
TCCGGAGAAACGAATTCGCATATCCTATCCTATCCT	2581	764	29.6009	Oligodendrocytes	NaN
TCCGGAGATAAGTCCTGACATATCCTATCCTATCCT	493	169	34.2799	Oligodendrocytes	NaN
TCCGGAGACGTTACCGCTACCTACGCCACAGGACGT	1526	471	30.865	Oligodendrocytes	NaN
CGCTCATTTAGAGGCGTTACTCGTATCACAGGACGT	1912	523	27.3536	Oligodendrocytes	NaN
GAATTCGTAGTTCTCATGGCCAAGCTTGGGCTCTGA	1265	270	21.3439	Oligodendrocytes	NaN
CGGCTATGTTGCGAGCATACCTACGCCACAGGACGT	1162	376	32.358	Oligodendrocytes	NaN
AGCGATAGTTGCGAGCATCCGACTCCAAGTACTGAC	597	170	28.4757	Oligodendrocytes	NaN
ATTCAGAAGATTCTTGAATCCTTATAGATAATCTTA	520	128	24.6154	Oligodendrocytes	NaN
ATTCAGAAAAGTACGCGAACTCGTATCAGTACTGAC	437	102	23.341	Oligodendrocytes	NaN
CGGCTATGTCTATCGCTGACTCGTATCAGGCTCTGA	2970	746	25.1178	Oligodendrocytes	NaN
AGCGATAGCCTCAGCTCCGGAATTCAGTCAGGACGT	624	151	24.1987	Oligodendrocytes	NaN
CTGAAGCTGCGCTATGGTACCTACGCCAAGGCGAAG	2381	530	22.2596	Oligodendrocytes	NaN
GAGATTCCACGGCGTTAAGCCAAGCTTGTAATCTTA	2997	803	26.7935	Oligodendrocytes	NaN
CGCTCATTCGCTTATCGTGCCAAGCTTGAGGCGAAG	2913	665	22.8287	Oligodendrocytes	NaN
TAATGCGCTAGGTAACTTCCGACTCCAACAGGACGT	721	197	27.3232	Oligodendrocytes	NaN
CGGCTATGAGTCCGCTGCCCGACTCCAACAGGACGT	1375	327	23.7818	Oligodendrocytes	NaN
GAATTCGTTTCGAATATTTCCTTATAGATAATCTTA	1211	228	18.8274	Oligodendrocytes	NaN
TCCGCGAATCTATCGCTGGCCAAGCTTGTAATCTTA	1104	300	27.1739	Oligodendrocytes	NaN
TCTCGCGCGACTGGACCAGGTAATAATGTAATCTTA	2331	561	24.0669	Oligodendrocytes	NaN
CGGCTATGAGTTCTCATGACTCGTATCACAGGACGT	441	129	29.2517	Oligodendrocytes	NaN
GAATTCGTGTAGCAGCTAGCCAAGCTTGCAGGACGT	416	108	25.9615	Oligodendrocytes	NaN
TCCGCGAAACGGCGTTAAGGAATTCAGTGTACTGAC	880	230	26.1364	Oligodendrocytes	NaN
AGCGATAGACTATTCATTTCCTTATAGAAGGCGAAG	380	121	31.8421	Oligodendrocytes	NaN
AGCGATAGACTATTCATTGGAATTCAGTGTACTGAC	2334	563	24.1217	Oligodendrocytes	NaN
CGGCTATGTCCTCTGCCGGCCAAGCTTGGTACTGAC	574	150	26.1324	Oligodendrocytes	NaN
GAATTCGTTAGAGGCGTTACCTACGCCACAGGACGT	477	87	18.239	Oligodendrocytes	NaN
TCCGGAGATGGTTGCCGTACTCGTATCATAATCTTA	466	142	30.4721	Oligodendrocytes	NaN
CGCTCATTCCAGATACGGACTCGTATCACAGGACGT	395	92	23.2911	Oligodendrocytes	NaN
TAATGCGCGAGCGCGATGCCGACTCCAACAGGACGT	632	164	25.9494	Oligodendrocytes	NaN
GAATTCGTGCGCGTTCATACTCGTATCAAGGCGAAG	2345	389	16.5885	Oligodendrocytes	NaN
GAGATTCCAGTTCTCATGGGAATTCAGTATAGAGGC	4850	1265	26.0825	Oligodendrocytes	NaN
CGCTCATTAGTTCTCATGGGTAATAATGCAGGACGT	907	287	31.6428	Oligodendrocytes	NaN
CGGCTATGACGGCGTTAAGCCAAGCTTGTAATCTTA	1206	321	26.6169	Oligodendrocytes	NaN
GAATTCGTGACTGGACCAGGAATTCAGTCCTATCCT	547	172	31.4442	Oligodendrocytes	NaN
TAATGCGCCGTCGAGCGCTCCTTATAGACCTATCCT	2741	664	24.2247	Oligodendrocytes	NaN
ATTACTCGTAGAGGCGTTTCCTTATAGATAATCTTA	3559	792	22.2534	Oligodendrocytes	NaN
CGCTCATTGTAGCAGCTAACCTACGCCACAGGACGT	1191	316	26.5323	Oligodendrocytes	NaN
TAATGCGCGACTGGACCATCCTTATAGAGGCTCTGA	1934	421	21.7684	Oligodendrocytes	NaN
CTGAAGCTACTATTCATTACTCGTATCATATAGCCT	589	176	29.8812	Oligodendrocytes	NaN
CTGAAGCTTATTGCTGGACCGACTCCAACAGGACGT	544	147	27.0221	Oligodendrocytes	NaN
CTGAAGCTTCAATCTCCTACTCGTATCAAGGCGAAG	5209	1054	20.2342	Oligodendrocytes	NaN
CGGCTATGGCTTGAAGAGCATATCCTATAGGCGAAG	2859	479	16.7541	Oligodendrocytes	NaN
TAATGCGCCTAAGCCTTGTCCTTATAGACAGGACGT	2403	583	24.2613	Oligodendrocytes	NaN
TCCGCGAAAACGAATTCGACTCGTATCAAGGCGAAG	369	107	28.9973	Oligodendrocytes	NaN
TAATGCGCCGTCGAGCGCACCTACGCCACAGGACGT	2491	562	22.5612	Oligodendrocytes	NaN
TCTCGCGCATACCTCGACGCCAAGCTTGAGGCGAAG	819	194	23.6874	Oligodendrocytes	NaN
GAATTCGTTTCGAATATTTCCTTATAGAGTACTGAC	1759	401	22.797	Oligodendrocytes	NaN
TAATGCGCAGTCCGCTGCGGAATTCAGTTAATCTTA	469	117	24.9467	Oligodendrocytes	NaN
CTGAAGCTCTATATAGCCCCGACTCCAACAGGACGT	696	220	31.6092	Oligodendrocytes	NaN
GAATTCGTAAGTAGCTCAGGTAATAATGGGCTCTGA	3519	741	21.0571	Oligodendrocytes	NaN
ATTCAGAAGAGCGCGATGGGTAATAATGTAATCTTA	533	115	21.576	Oligodendrocytes	NaN
CGGCTATGGGCTTACTCCGCCAAGCTTGTAATCTTA	585	158	27.0085	Oligodendrocytes	NaN
CGGCTATGCAGCTAGCGGGGTAATAATGATAGAGGC	528	156	29.5455	Oligodendrocytes	NaN
ATTACTCGTTATTGAGGCGGTAATAATGTAATCTTA	505	132	26.1386	Oligodendrocytes	NaN
CGCTCATTCATTATTATTACCTACGCCACCTATCCT	3994	1087	27.2158	Oligodendrocytes	NaN
CGCTCATTCGAATGGAGCACCTACGCCATAATCTTA	946	295	31.1839	Oligodendrocytes	NaN
ATTCAGAATTGCTTAGATGGAATTCAGTTAATCTTA	877	224	25.5416	Oligodendrocytes	NaN
GAGATTCCTTCGAATATTTCCTTATAGATAATCTTA	544	161	29.5956	Oligodendrocytes	NaN
TCCGGAGATGATATTGCGGGAATTCAGTTATAGCCT	967	289	29.8862	Oligodendrocytes	NaN
CGCTCATTGTAGGCTGCACATATCCTATCCTATCCT	436	100	22.9358	Oligodendrocytes	NaN
TCCGGAGACTAAGCCTTGGCCAAGCTTGCAGGACGT	1029	299	29.0573	Oligodendrocytes	NaN
TAATGCGCCATTATTATTTCCTTATAGATAATCTTA	419	104	24.821	Oligodendrocytes	NaN
TAATGCGCAACGAATTCGGGTAATAATGTAATCTTA	3901	952	24.404	Oligodendrocytes	NaN
GAGATTCCGGCTTACTCCTCCTTATAGAAGGCGAAG	2639	705	26.7147	Oligodendrocytes	NaN
TCCGGAGAAGTTCTCATGCCGACTCCAATAATCTTA	2619	672	25.6586	Oligodendrocytes	NaN
CGGCTATGCAGCTAGCGGGGAATTCAGTGTACTGAC	2919	788	26.9955	Oligodendrocytes	NaN
TAATGCGCGGCTTACTCCGGTAATAATGGTACTGAC	2249	538	23.9217	Oligodendrocytes	NaN
TCCGCGAAGCGCGTTCATCATATCCTATCAGGACGT	786	249	31.6794	Oligodendrocytes	NaN
AGCGATAGGATCTTCGCAGGAATTCAGTCAGGACGT	1926	450	23.3645	Oligodendrocytes	NaN
AGCGATAGGTAGGATAAGGGAATTCAGTGGCTCTGA	508	144	28.3465	Oligodendrocytes	NaN
ATTACTCGTCAATCTCCTGGTAATAATGGTACTGAC	5132	1194	23.2658	Oligodendrocytes	NaN
ATTACTCGGAGCGCGATGCATATCCTATGGCTCTGA	3095	740	23.9095	Oligodendrocytes	NaN
CTGAAGCTGATCTTCGCAGGTAATAATGGGCTCTGA	1161	314	27.0457	Oligodendrocytes	NaN
ATTACTCGCATTATTATTACTCGTATCACCTATCCT	6043	1372	22.704	Oligodendrocytes	NaN
TCCGCGAAGAGCGCGATGACCTACGCCACAGGACGT	448	127	28.3482	Oligodendrocytes	NaN
GAGATTCCTAGGTAACTTTCCTTATAGATAATCTTA	3764	900	23.9107	Oligodendrocytes	NaN
TCCGGAGAGACTGGACCACATATCCTATGGCTCTGA	693	172	24.8196	Oligodendrocytes	NaN
GAGATTCCAAGTAGCTCAACTCGTATCAGTACTGAC	770	191	24.8052	Oligodendrocytes	NaN
TCTCGCGCTTGCGAGCATGCCAAGCTTGAGGCGAAG	2497	641	25.6708	Oligodendrocytes	NaN
TCCGCGAAGACTGGACCATCCTTATAGAGGCTCTGA	1411	315	22.3246	Oligodendrocytes	NaN
GAGATTCCCGCTTATCGTCATATCCTATTAATCTTA	1564	481	30.7545	Oligodendrocytes	NaN
CGCTCATTTCTATCGCTGACCTACGCCAAGGCGAAG	2333	486	20.8315	Oligodendrocytes	NaN
ATTCAGAAAACGAATTCGCATATCCTATATAGAGGC	987	254	25.7345	Oligodendrocytes	NaN
GAATTCGTTCTATCGCTGCCGACTCCAAAGGCGAAG	4652	1267	27.2356	Oligodendrocytes	NaN
GAGATTCCCAGCTAGCGGCCGACTCCAAAGGCGAAG	2401	738	30.7372	Oligodendrocytes	NaN
GAGATTCCTCAATCTCCTCCGACTCCAAGGCTCTGA	1694	464	27.3908	Oligodendrocytes	NaN
CGCTCATTTCCTCTGCCGGGAATTCAGTTAATCTTA	567	162	28.5714	Oligodendrocytes	NaN
ATTACTCGAGCCGTAGTTACTCGTATCAGTACTGAC	809	228	28.1829	Oligodendrocytes	NaN
CGGCTATGCTAAGCCTTGGGTAATAATGCAGGACGT	1252	328	26.1981	Oligodendrocytes	NaN
CTGAAGCTTCTATCGCTGGGAATTCAGTAGGCGAAG	1484	370	24.9326	Oligodendrocytes	NaN
CGGCTATGCGAATGGAGCTCCTTATAGACAGGACGT	2086	631	30.2493	Ex._neurons_SCPN	('S0', 'S1')
CTGAAGCTTCAATCTCCTGGAATTCAGTGGCTCTGA	1373	414	30.1529	Ex._neurons_SCPN	('S0', 'S1')
CTGAAGCTTCAATCTCCTACTCGTATCACAGGACGT	1522	520	34.1656	Ex._neurons_SCPN	('S0', 'S1')
CGCTCATTGATCTTCGCACATATCCTATCCTATCCT	1300	417	32.0769	Ex._neurons_SCPN	('S0', 'S1')
GAGATTCCTAGAGGCGTTTCCTTATAGAGTACTGAC	1492	500	33.5121	Ex._neurons_SCPN	('S0', 'S1')
CGGCTATGTGGACGACTACCGACTCCAATAATCTTA	2081	663	31.8597	Ex._neurons_SCPN	('S0', 'S1')
TCCGGAGATCAATCTCCTACCTACGCCATAATCTTA	833	264	31.6927	Ex._neurons_SCPN	('S0', 'S1')
ATTACTCGGCGCGTTCATACTCGTATCAAGGCGAAG	2145	613	28.5781	Ex._neurons_SCPN	('S0', 'S1')
CTGAAGCTTCTATCGCTGCATATCCTATCAGGACGT	3372	1211	35.9134	Ex._neurons_SCPN	('S0', 'S1')
ATTCAGAACTATATAGCCACTCGTATCACAGGACGT	13936	4471	32.0824	Ex._neurons_SCPN	('S0', 'S1')
CGGCTATGCAGACTAAGGACCTACGCCACAGGACGT	5163	1853	35.89	Ex._neurons_SCPN	('S2', 'S1')
CGGCTATGATACCTCGACGCCAAGCTTGCAGGACGT	1420	440	30.9859	Ex._neurons_SCPN	('S0', 'S1')
CGCTCATTTAGGTAACTTGCCAAGCTTGCAGGACGT	1203	356	29.5927	Ex._neurons_SCPN	('S0', 'S1')
ATTACTCGCTATATAGCCGGTAATAATGAGGCGAAG	2355	709	30.1062	Ex._neurons_SCPN	('S0', 'S1')
GAATTCGTGAGCGCGATGGGAATTCAGTGGCTCTGA	1227	355	28.9324	Ex._neurons_SCPN	('S0', 'S1')
ATTCAGAATAAGTCCTGAGGAATTCAGTCAGGACGT	2573	758	29.4598	Ex._neurons_SCPN	('S0', 'S1')
TCCGGAGATAGGTAACTTCATATCCTATATAGAGGC	583	215	36.8782	Ex._neurons_SCPN	('S0', 'S1')
GAATTCGTGCAAGACCGTGCCAAGCTTGAGGCGAAG	578	185	32.0069	Ex._neurons_SCPN	('S0', 'S1')
TCCGGAGAGTAGGCTGCAACCTACGCCATAATCTTA	460	143	31.087	Ex._neurons_SCPN	('S2', 'S1')
TAATGCGCTGGTTGCCGTACCTACGCCACAGGACGT	3928	1340	34.1141	Ex._neurons_SCPN	('S0', 'S1')
TCCGCGAACTATATAGCCCCGACTCCAAATAGAGGC	488	163	33.4016	Ex._neurons_SCPN	('S0', 'S1')
TCCGGAGAGTAGCAGCTACCGACTCCAACCTATCCT	1201	442	36.8027	Ex._neurons_SCPN	('S0', 'S1')
CGCTCATTGATCTTCGCAACCTACGCCAAGGCGAAG	2782	854	30.6973	Ex._neurons_SCPN	('S0', 'S1')
TCCGGAGAAGTCCGCTGCGGAATTCAGTCAGGACGT	2209	789	35.7175	Ex._neurons_SCPN	('S0', 'S1')
AGCGATAGTTGCTTAGATTCCTTATAGAAGGCGAAG	779	244	31.3222	Ex._neurons_SCPN	('S0', 'S1')
AGCGATAGTCTATCGCTGTCCTTATAGAGTACTGAC	6070	2052	33.8056	Ex._neurons_SCPN	('S2', 'S1')
TAATGCGCAGTTCTCATGTCCTTATAGAAGGCGAAG	2808	807	28.7393	Ex._neurons_SCPN	('S0', 'S1')
CGCTCATTAGTCCGCTGCGGTAATAATGATAGAGGC	2892	924	31.9502	Ex._neurons_SCPN	('S0', 'S1')
TAATGCGCAACGAATTCGGCCAAGCTTGTAATCTTA	4717	1503	31.8635	Ex._neurons_SCPN	('S0', 'S1')
AGCGATAGTAGAGGCGTTGCCAAGCTTGGTACTGAC	716	246	34.3575	Ex._neurons_SCPN	('S0', 'S1')
CGGCTATGTCTTAGCCTGCATATCCTATCAGGACGT	1021	324	31.7336	Ex._neurons_SCPN	('S0', 'S1')
ATTACTCGCTAAGCCTTGCCGACTCCAATAATCTTA	8192	2676	32.666	Ex._neurons_SCPN	('S0', 'S1')
CGGCTATGTTGCTTAGATACCTACGCCATAATCTTA	746	279	37.3995	Ex._neurons_SCPN	('S0', 'S1')
TCCGGAGAGACTGGACCAGGTAATAATGGGCTCTGA	612	195	31.8627	Ex._neurons_SCPN	('S0', 'S1')
CTGAAGCTAACGAATTCGGCCAAGCTTGGGCTCTGA	3281	1138	34.6845	Ex._neurons_SCPN	('S0', 'S1')
CTGAAGCTAAGTACGCGATCCTTATAGACAGGACGT	2776	947	34.1138	Ex._neurons_SCPN	('S0', 'S1')
ATTCAGAAGATTCTTGAAACCTACGCCACAGGACGT	718	233	32.4513	Ex._neurons_SCPN	('S0', 'S1')
AGCGATAGTTATTGAGGCCATATCCTATCAGGACGT	2427	826	34.0338	Ex._neurons_SCPN	('S0', 'S1')
CGGCTATGCCTCAGCTCCGCCAAGCTTGATAGAGGC	2049	710	34.651	Ex._neurons_SCPN	('S0', 'S1')
CGCTCATTGACTGGACCAGGTAATAATGTATAGCCT	530	166	31.3208	Ex._neurons_SCPN	('S0', 'S1')
CTGAAGCTTCCTCTGCCGACTCGTATCAGTACTGAC	1947	632	32.4602	Ex._neurons_SCPN	('S0', 'S1')
CGGCTATGCGTCGAGCGCGCCAAGCTTGCAGGACGT	458	146	31.8777	Ex._neurons_SCPN	('S0', 'S1')
CTGAAGCTCAGCTAGCGGCATATCCTATATAGAGGC	627	226	36.0447	Ex._neurons_SCPN	('S0', 'S1')
AGCGATAGTAGAGGCGTTGGTAATAATGATAGAGGC	1526	506	33.1586	Ex._neurons_SCPN	('S0', 'S1')
TAATGCGCGTAGCAGCTAGGTAATAATGTAATCTTA	482	149	30.9129	Ex._neurons_SCPN	('S0', 'S1')
AGCGATAGTCCTCTGCCGGGAATTCAGTGTACTGAC	895	279	31.1732	Ex._neurons_SCPN	('S0', 'S1')
CTGAAGCTTGGTTGCCGTTCCTTATAGAAGGCGAAG	1273	384	30.165	Ex._neurons_SCPN	('S0', 'S1')
TAATGCGCGCTTGAAGAGTCCTTATAGAAGGCGAAG	1948	588	30.1848	Ex._neurons_SCPN	('S2', 'S1')
CGCTCATTGTAGGATAAGACCTACGCCATATAGCCT	544	190	34.9265	Ex._neurons_SCPN	('S0', 'S1')
TCCGGAGAGCTTGAAGAGGGAATTCAGTATAGAGGC	509	168	33.0059	Ex._neurons_SCPN	('S0', 'S1')
AGCGATAGTTGCTTAGATTCCTTATAGACAGGACGT	1695	613	36.1652	Ex._neurons_SCPN	('S0', 'S1')
CGCTCATTTGGACGACTATCCTTATAGATAATCTTA	1381	458	33.1644	Ex._neurons_SCPN	('S0', 'S1')
CGGCTATGTATTGCTGGAGGTAATAATGAGGCGAAG	1769	551	31.1475	Ex._neurons_SCPN	('S0', 'S1')
TCCGGAGACCTCAGCTCCCATATCCTATCAGGACGT	1230	404	32.8455	Ex._neurons_SCPN	('S0', 'S1')
CGGCTATGAGCCGTAGTTTCCTTATAGAGTACTGAC	5927	1979	33.3896	Ex._neurons_SCPN	('S0', 'S1')
TCTCGCGCAGTCCGCTGCGGTAATAATGATAGAGGC	916	273	29.8035	Ex._neurons_SCPN	('S0', 'S1')
TCCGGAGACATTATTATTACTCGTATCACAGGACGT	1522	501	32.9172	Ex._neurons_SCPN	('S0', 'S1')
TAATGCGCTAGAGGCGTTCCGACTCCAAGGCTCTGA	1505	499	33.1561	Ex._neurons_SCPN	('S0', 'S1')
CGCTCATTTCAATCTCCTCCGACTCCAACAGGACGT	4169	1475	35.3802	Ex._neurons_SCPN	('S0', 'S1')
TAATGCGCGTAGCAGCTACCGACTCCAAATAGAGGC	805	259	32.1739	Ex._neurons_SCPN	('S0', 'S1')
TCTCGCGCTATTGCTGGATCCTTATAGAGTACTGAC	529	157	29.6786	Ex._neurons_SCPN	('S0', 'S1')
TCCGCGAAAGCCGTAGTTCCGACTCCAATAATCTTA	1561	545	34.9135	Ex._neurons_SCPN	('S0', 'S1')
CGGCTATGTCTTAGCCTGGGTAATAATGCAGGACGT	7872	2749	34.9212	Ex._neurons_SCPN	('S0', 'S1')
CGGCTATGATACCTCGACTCCTTATAGAGGCTCTGA	1678	531	31.6448	Ex._neurons_SCPN	('S0', 'S1')
TAATGCGCCCTCAGCTCCTCCTTATAGATAATCTTA	2153	658	30.562	Ex._neurons_SCPN	('S0', 'S1')
CTGAAGCTGCGCTATGGTGGAATTCAGTAGGCGAAG	3201	929	29.0222	Ex._neurons_SCPN	('S0', 'S1')
CTGAAGCTGGCTTACTCCTCCTTATAGACAGGACGT	837	286	34.1697	Ex._neurons_SCPN	('S0', 'S1')
CGCTCATTGAGCGCGATGGCCAAGCTTGTAATCTTA	965	310	32.1244	Ex._neurons_SCPN	('S0', 'S1')
TCTCGCGCGTAGCAGCTACCGACTCCAAGTACTGAC	458	149	32.5328	Ex._neurons_SCPN	('S0', 'S1')
CGGCTATGCGCTTATCGTTCCTTATAGACCTATCCT	1199	390	32.5271	Ex._neurons_SCPN	('S0', 'S1')
ATTACTCGGTAGGATAAGACTCGTATCACCTATCCT	455	150	32.967	Ex._neurons_SCPN	('S0', 'S1')
TCCGCGAATCAATCTCCTACCTACGCCACCTATCCT	577	191	33.1023	Ex._neurons_SCPN	('S0', 'S1')
ATTACTCGGTAGGATAAGTCCTTATAGAAGGCGAAG	495	160	32.3232	Ex._neurons_SCPN	('S0', 'S1')
ATTCAGAAGGCTTACTCCGGTAATAATGGGCTCTGA	1805	506	28.0332	Ex._neurons_SCPN	('S0', 'S1')
CGGCTATGCATTATTATTACCTACGCCATAATCTTA	509	156	30.6483	Ex._neurons_SCPN	('S0', 'S1')
CTGAAGCTTAAGTCCTGACCGACTCCAATAATCTTA	7197	2418	33.5973	Ex._neurons_SCPN	('S0', 'S1')
TAATGCGCGATCTTCGCAACTCGTATCAGTACTGAC	1297	440	33.9244	Ex._neurons_SCPN	('S0', 'S1')
ATTCAGAATAAGTCCTGAGGTAATAATGTATAGCCT	446	175	39.2377	Ex._neurons_SCPN	('S0', 'S1')
ATTCAGAATAAGTCCTGACATATCCTATATAGAGGC	2341	774	33.0628	Ex._neurons_SCPN	('S0', 'S1')
AGCGATAGTAGAGGCGTTGCCAAGCTTGCCTATCCT	2420	821	33.9256	Ex._neurons_SCPN	('S0', 'S1')
CTGAAGCTCCAGATACGGACCTACGCCATAATCTTA	2028	692	34.1223	Ex._neurons_SCPN	('S0', 'S1')
CTGAAGCTCAGACTAAGGGCCAAGCTTGCAGGACGT	2349	785	33.4185	Ex._neurons_SCPN	('S0', 'S1')
CTGAAGCTATACCTCGACACCTACGCCACAGGACGT	891	311	34.9046	Ex._neurons_SCPN	('S0', 'S1')
ATTCAGAATAGGTAACTTGGTAATAATGGGCTCTGA	5956	1865	31.313	Ex._neurons_SCPN	('S3', 'S1')
CGCTCATTTAAGTCCTGAGGTAATAATGCAGGACGT	1282	438	34.1654	Ex._neurons_SCPN	('S0', 'S1')
TCTCGCGCTCTATCGCTGCCGACTCCAACAGGACGT	466	154	33.0472	Ex._neurons_SCPN	('S0', 'S1')
TAATGCGCGATTCTTGAAGCCAAGCTTGTAATCTTA	1623	502	30.9304	Ex._neurons_SCPN	('S0', 'S1')
TAATGCGCCTACTAATAAGCCAAGCTTGCAGGACGT	863	297	34.4148	Ex._neurons_SCPN	('S0', 'S1')
ATTACTCGAGTCCGCTGCGCCAAGCTTGCCTATCCT	12506	3887	31.0811	Ex._neurons_SCPN	('S0', 'S1')
TCCGGAGAAGTTCTCATGACTCGTATCACCTATCCT	2617	859	32.8238	Ex._neurons_SCPN	('S0', 'S1')
TCCGGAGAACGGCGTTAAGGAATTCAGTATAGAGGC	5059	1655	32.714	Ex._neurons_SCPN	('S0', 'S1')
GAATTCGTAAGTAGCTCAACCTACGCCACAGGACGT	7140	2433	34.0756	Ex._neurons_SCPN	('S0', 'S1')
GAGATTCCAGTCCGCTGCTCCTTATAGATAATCTTA	6420	2002	31.1838	Ex._neurons_SCPN	('S2', 'S1')
CGGCTATGTCCTCTGCCGCCGACTCCAAGTACTGAC	1536	461	30.013	Ex._neurons_SCPN	('S2', 'S1')
CTGAAGCTGATCTTCGCAGGTAATAATGTATAGCCT	777	242	31.1454	Ex._neurons_SCPN	('S0', 'S1')
TCTCGCGCAAGTACGCGAGGTAATAATGAGGCGAAG	3855	1325	34.3709	Ex._neurons_SCPN	('S0', 'S1')
TAATGCGCAGCCGTAGTTCCGACTCCAAGGCTCTGA	2460	743	30.2033	Ex._neurons_SCPN	('S0', 'S1')
ATTCAGAAAGTTCTCATGGCCAAGCTTGGTACTGAC	2314	749	32.3682	Ex._neurons_SCPN	('S0', 'S1')
GAGATTCCAGTTCTCATGACCTACGCCATAATCTTA	993	319	32.1249	Ex._neurons_SCPN	('S0', 'S1')
TCCGGAGAAGTCCGCTGCCCGACTCCAATAATCTTA	5671	2035	35.8843	Ex._neurons_SCPN	('S0', 'S1')
AGCGATAGCGTTACCGCTACCTACGCCAGGCTCTGA	869	294	33.832	Ex._neurons_SCPN	('S0', 'S1')
CGCTCATTCGTCGAGCGCGGTAATAATGCCTATCCT	2207	684	30.9923	Ex._neurons_SCPN	('S0', 'S1')
GAATTCGTGACTGGACCAACTCGTATCACAGGACGT	4112	1252	30.4475	Ex._neurons_SCPN	('S0', 'S1')
CGGCTATGATACCTCGACACCTACGCCAGGCTCTGA	803	252	31.3823	Ex._neurons_SCPN	('S0', 'S1')
ATTACTCGCGTCGAGCGCGGTAATAATGTAATCTTA	2730	909	33.2967	Ex._neurons_SCPN	('S0', 'S1')
GAGATTCCCGTTACCGCTGGAATTCAGTGGCTCTGA	707	220	31.1174	Ex._neurons_SCPN	('S0', 'S1')
TCCGCGAAGCAAGACCGTCCGACTCCAACAGGACGT	3342	1043	31.2089	Ex._neurons_SCPN	('S0', 'S1')
GAATTCGTGTAGGATAAGGCCAAGCTTGCAGGACGT	1095	317	28.9498	Ex._neurons_SCPN	('S0', 'S1')
ATTACTCGGCTTGAAGAGGGAATTCAGTCCTATCCT	7120	2376	33.3708	Ex._neurons_SCPN	('S0', 'S1')
GAATTCGTGCGCTATGGTGGAATTCAGTTAATCTTA	3191	1060	33.2184	Ex._neurons_SCPN	('S0', 'S1')
ATTACTCGGGCTTACTCCACTCGTATCAGGCTCTGA	453	138	30.4636	Ex._neurons_SCPN	('S0', 'S1')
GAATTCGTGTAGGATAAGTCCTTATAGAGTACTGAC	479	149	31.1065	Ex._neurons_SCPN	('S0', 'S1')
TCCGCGAAGTAGGATAAGGGTAATAATGCAGGACGT	870	264	30.3448	Ex._neurons_SCPN	('S0', 'S1')
AGCGATAGTAGAGGCGTTACTCGTATCATAATCTTA	3843	1201	31.2516	Ex._neurons_SCPN	('S2', 'S1')
CGGCTATGGATTCTTGAAGGTAATAATGTATAGCCT	1503	494	32.8676	Ex._neurons_SCPN	('S0', 'S1')
CGCTCATTGGCTTACTCCACTCGTATCATAATCTTA	3627	1156	31.8721	Ex._neurons_SCPN	('S0', 'S1')
ATTACTCGTCTATCGCTGCCGACTCCAAGGCTCTGA	3066	1031	33.6269	Ex._neurons_SCPN	('S0', 'S1')
CTGAAGCTTCCTCTGCCGACTCGTATCACAGGACGT	5730	1959	34.1885	Ex._neurons_SCPN	('S2', 'S1')
TCTCGCGCTTGCGAGCATTCCTTATAGAGGCTCTGA	2477	654	26.4029	Ex._neurons_SCPN	('S0', 'S1')
CGCTCATTGCAAGACCGTGGTAATAATGTAATCTTA	1589	534	33.606	Ex._neurons_SCPN	('S0', 'S1')
CGCTCATTTAGAGGCGTTACCTACGCCACAGGACGT	634	224	35.3312	Ex._neurons_SCPN	('S0', 'S1')
CGCTCATTTAGAGGCGTTCATATCCTATCAGGACGT	861	275	31.9396	Ex._neurons_SCPN	('S0', 'S1')
AGCGATAGTCTTAGCCTGACTCGTATCAATAGAGGC	2488	788	31.672	Ex._neurons_SCPN	('S0', 'S1')
ATTACTCGAGCCGTAGTTCATATCCTATCCTATCCT	1792	552	30.8036	Ex._neurons_SCPN	('S0', 'S1')
TAATGCGCTTGCGAGCATGGTAATAATGGGCTCTGA	1363	417	30.5943	Ex._neurons_SCPN	('S0', 'S1')
TCCGGAGAAACGAATTCGGCCAAGCTTGGGCTCTGA	932	293	31.4378	Ex._neurons_SCPN	('S0', 'S1')
TAATGCGCTTGCTTAGATCCGACTCCAAGTACTGAC	991	335	33.8042	Ex._neurons_SCPN	('S2', 'S1')
GAGATTCCAGCCGTAGTTACTCGTATCATAATCTTA	5312	1634	30.7605	Ex._neurons_SCPN	('S0', 'S1')
ATTACTCGAAGTACGCGAACTCGTATCATAATCTTA	2757	958	34.7479	Ex._neurons_SCPN	('S0', 'S1')
TCCGGAGACAGACTAAGGCCGACTCCAACCTATCCT	2907	1005	34.5717	Ex._neurons_SCPN	('S0', 'S1')
ATTCAGAACAGCTAGCGGCATATCCTATTAATCTTA	563	176	31.2611	Ex._neurons_SCPN	('S0', 'S1')
ATTCAGAACGCTTATCGTACTCGTATCAAGGCGAAG	2583	839	32.4816	Ex._neurons_SCPN	('S0', 'S1')
CTGAAGCTGCAAGACCGTTCCTTATAGAGGCTCTGA	1577	549	34.8129	Ex._neurons_SCPN	('S0', 'S1')
CGGCTATGCAGCTAGCGGACCTACGCCAGGCTCTGA	681	193	28.3407	Ex._neurons_SCPN	('S0', 'S1')
ATTCAGAACCTCAGCTCCCATATCCTATGGCTCTGA	493	148	30.0203	Ex._neurons_SCPN	('S0', 'S1')
TCTCGCGCCGAATGGAGCACTCGTATCACAGGACGT	1000	307	30.7	Ex._neurons_SCPN	('S0', 'S1')
CGGCTATGTTCGAATATTGGAATTCAGTCAGGACGT	1580	517	32.7215	Ex._neurons_SCPN	('S0', 'S1')
GAGATTCCCTACTAATAACATATCCTATAGGCGAAG	543	209	38.4899	Ex._neurons_SCPN	('S0', 'S1')
GAGATTCCCGTTACCGCTGCCAAGCTTGGGCTCTGA	1733	589	33.9873	Ex._neurons_SCPN	('S0', 'S1')
AGCGATAGCGCTTATCGTGCCAAGCTTGCAGGACGT	3570	1147	32.1289	Ex._neurons_SCPN	('S0', 'S1')
GAGATTCCGAGCGCGATGCCGACTCCAAATAGAGGC	1626	537	33.0258	Ex._neurons_SCPN	('S0', 'S1')
CGGCTATGTTGCTTAGATGGAATTCAGTCCTATCCT	2272	807	35.5194	Ex._neurons_SCPN	('S0', 'S1')
ATTACTCGGATCTTCGCAGCCAAGCTTGATAGAGGC	1126	368	32.6821	Ex._neurons_SCPN	('S0', 'S1')
ATTCAGAAGGCTTACTCCACCTACGCCAAGGCGAAG	2886	819	28.3784	Ex._neurons_SCPN	('S0', 'S1')
ATTCAGAAGGCTTACTCCGCCAAGCTTGAGGCGAAG	1713	515	30.0642	Ex._neurons_SCPN	('S0', 'S1')
TCCGGAGAGCGCTATGGTGCCAAGCTTGGTACTGAC	432	159	36.8056	Ex._neurons_SCPN	('S0', 'S1')
GAGATTCCGATTCTTGAAACCTACGCCACAGGACGT	3656	1338	36.5974	Ex._neurons_SCPN	('S0', 'S1')
CTGAAGCTAGTCCGCTGCCATATCCTATTAATCTTA	1599	542	33.8962	Ex._neurons_SCPN	('S0', 'S1')
CTGAAGCTTCAATCTCCTGCCAAGCTTGTAATCTTA	505	151	29.901	Ex._neurons_SCPN	('S2', 'S1')
TCCGCGAATCAATCTCCTGCCAAGCTTGGTACTGAC	1659	495	29.8373	Ex._neurons_SCPN	('S0', 'S1')
ATTCAGAATAAGTCCTGAACCTACGCCACAGGACGT	804	261	32.4627	Ex._neurons_SCPN	('S0', 'S1')
TCCGGAGATCAATCTCCTCCGACTCCAAAGGCGAAG	1366	465	34.041	Ex._neurons_SCPN	('S0', 'S1')
TCCGGAGAGTAGGCTGCAGGAATTCAGTGTACTGAC	1604	503	31.3591	Ex._neurons_SCPN	('S0', 'S1')
GAGATTCCGTAGGATAAGACTCGTATCAGTACTGAC	677	205	30.2806	Ex._neurons_SCPN	('S0', 'S1')
TCTCGCGCTTGCGAGCATCATATCCTATTATAGCCT	560	192	34.2857	Ex._neurons_SCPN	('S0', 'S1')
AGCGATAGTCTATCGCTGACCTACGCCAGGCTCTGA	2804	921	32.8459	Ex._neurons_SCPN	('S0', 'S1')
CTGAAGCTTGGACGACTACATATCCTATTAATCTTA	2574	763	29.6426	Ex._neurons_SCPN	('S2', 'S1')
CTGAAGCTTTATTGAGGCCATATCCTATCCTATCCT	3462	1205	34.8065	Ex._neurons_SCPN	('S0', 'S1')
TCCGGAGACAGACTAAGGACTCGTATCACCTATCCT	6459	2198	34.03	Ex._neurons_SCPN	('S0', 'S1')
GAGATTCCAGTTCTCATGTCCTTATAGATAATCTTA	5436	1737	31.9536	Ex._neurons_SCPN	('S3', 'S1')
TCCGGAGAAGCCGTAGTTGCCAAGCTTGGTACTGAC	3682	1035	28.1097	Ex._neurons_SCPN	('S0', 'S1')
AGCGATAGTGGTTGCCGTCATATCCTATATAGAGGC	468	163	34.8291	Ex._neurons_SCPN	('S0', 'S1')
CGCTCATTTATTGCTGGAACTCGTATCACCTATCCT	4606	1525	33.109	Ex._neurons_SCPN	('S0', 'S1')
CGCTCATTAACGAATTCGGGAATTCAGTAGGCGAAG	545	169	31.0092	Ex._neurons_SCPN	('S0', 'S1')
TAATGCGCTTGCTTAGATGGAATTCAGTAGGCGAAG	480	188	39.1667	Ex._neurons_SCPN	('S0', 'S1')
ATTCAGAACATTATTATTGGTAATAATGTAATCTTA	465	161	34.6237	Ex._neurons_SCPN	('S0', 'S1')
TCTCGCGCAAGTAGCTCAGGTAATAATGGGCTCTGA	1175	385	32.766	Ex._neurons_SCPN	('S0', 'S1')
CTGAAGCTCTATATAGCCGCCAAGCTTGCAGGACGT	1418	475	33.4979	Ex._neurons_SCPN	('S0', 'S1')
TCCGGAGACGAATGGAGCCATATCCTATCCTATCCT	687	233	33.9156	Ex._neurons_SCPN	('S0', 'S1')
TCCGGAGACGAATGGAGCGCCAAGCTTGTAATCTTA	2472	754	30.5016	Ex._neurons_SCPN	('S0', 'S1')
ATTACTCGCCAGATACGGCCGACTCCAACCTATCCT	5572	1863	33.435	Ex._neurons_SCPN	('S0', 'S1')
TCCGCGAACGAATGGAGCCCGACTCCAACAGGACGT	634	237	37.3817	Ex._neurons_SCPN	('S0', 'S1')
CGCTCATTCGAATGGAGCCATATCCTATCAGGACGT	691	228	32.9957	Ex._neurons_SCPN	('S0', 'S1')
CGCTCATTCGTCGAGCGCACCTACGCCACAGGACGT	2997	966	32.2322	Ex._neurons_SCPN	('S0', 'S1')
CTGAAGCTGCGCTATGGTACTCGTATCACAGGACGT	6341	2056	32.4239	Ex._neurons_SCPN	('S2', 'S1')
[truncated: 3,461 more rows]

## Sheet: TF_distribution
Supplementary Data 2a - Distribution of classes of the TE that resides in transcription factor binding sites or ATAC-seq peaks (Fig. 4c)
Each row shows the position of overlap between ChIP-seq peaks and TEs, and TE class of the TEs to which it belongs.
Neurod2			Lhx2
position	TE_class		position	TE_class
chr1:26744796_26745164	LINE		chr1:4297327_4297678	LINE
chr1:41974795_41974934	LINE		chr1:8722839_8723217	LINE
chr1:46132868_46133056	LINE		chr1:10004560_10004687	LINE
chr1:121796328_121796589	LINE		chr1:10087121_10087254	LINE
chr1:138282672_138282712	LINE		chr1:10201323_10201657	LINE
chr1:138282792_138282849	LINE		chr1:11380213_11380382	LINE
chr1:149190727_149190744	LINE		chr1:15374559_15374864	LINE
chr1:159529558_159529685	LINE		chr1:16685273_16685524	LINE
chr1:172585682_172585802	LINE		chr1:21778458_21778600	LINE
chr1:181114852_181114887	LINE		chr1:23902245_23902263	LINE
chr1:183823979_183824087	LINE		chr1:24141813_24141854	LINE
chr1:188893100_188893158	LINE		chr1:34110114_34110164	LINE
chr1:192037195_192037319	LINE		chr1:35311148_35311527	LINE
chr10:17198536_17198657	LINE		chr1:36656603_36656669	LINE
chr10:37540190_37540258	LINE		chr1:38431712_38431793	LINE
chr10:37540348_37540403	LINE		chr1:38516964_38517221	LINE
chr10:58465162_58465380	LINE		chr1:38611178_38611413	LINE
chr10:76772651_76772663	LINE		chr1:38699358_38699388	LINE
chr10:80632106_80632125	LINE		chr1:38802313_38802633	LINE
chr10:80632216_80632265	LINE		chr1:41974797_41974856	LINE
chr10:82129354_82129510	LINE		chr1:43400781_43400858	LINE
chr10:83850305_83850406	LINE		chr1:46132930_46133017	LINE
chr10:85071373_85071475	LINE		chr1:51757465_51757718	LINE
chr10:94498331_94498455	LINE		chr1:55675013_55675149	LINE
chr10:102131196_102131266	LINE		chr1:59329723_59329931	LINE
chr11:56407115_56407172	LINE		chr1:60698160_60698483	LINE
chr11:57362482_57362540	LINE		chr1:61922930_61923203	LINE
chr11:65744462_65744614	LINE		chr1:62043790_62043798	LINE
chr11:77773833_77773949	LINE		chr1:62106071_62106198	LINE
chr11:83890765_83890790	LINE		chr1:62457896_62458145	LINE
chr11:87202849_87202905	LINE		chr1:63465190_63465191	LINE
chr11:100425665_100425937	LINE		chr1:64545133_64545349	LINE
chr11:118071606_118071652	LINE		chr1:66159406_66159773	LINE
chr12:10700620_10700695	LINE		chr1:72545129_72545278	LINE
chr12:10700696_10700767	LINE		chr1:72545772_72545833	LINE
chr12:15260372_15260501	LINE		chr1:75258130_75258155	LINE
chr12:42241631_42241700	LINE		chr1:79916640_79916798	LINE
chr12:42241781_42241850	LINE		chr1:87901013_87901026	LINE
chr12:53001621_53001836	LINE		chr1:87901027_87901087	LINE
chr12:70755011_70755033	LINE		chr1:89121927_89122066	LINE
chr12:76343565_76343702	LINE		chr1:90674846_90675063	LINE
chr12:79102887_79102915	LINE		chr1:95163809_95164094	LINE
chr12:93632606_93632735	LINE		chr1:101890328_101890445	LINE
chr12:101903569_101903774	LINE		chr1:102076697_102076953	LINE
chr12:109617096_109617249	LINE		chr1:108171473_108171594	LINE
chr13:9833539_9833820	LINE		chr1:108802875_108802919	LINE
chr13:29915917_29915962	LINE		chr1:109461297_109461405	LINE
chr13:44964878_44964943	LINE		chr1:109481528_109481538	LINE
chr13:57201106_57201158	LINE		chr1:109992375_109992671	LINE
chr13:58260354_58260374	LINE		chr1:109993763_109993994	LINE
chr13:75935433_75935466	LINE		chr1:110741531_110741651	LINE
chr13:113368551_113368563	LINE		chr1:110780949_110781188	LINE
chr13:116983031_116983104	LINE		chr1:110781372_110781407	LINE
chr13:116983199_116983270	LINE		chr1:110928814_110929208	LINE
chr14:32841607_32841701	LINE		chr1:112883638_112883705	LINE
chr14:87745210_87745430	LINE		chr1:116041212_116041687	LINE
chr14:109375571_109375631	LINE		chr1:129584716_129584949	LINE
chr14:112918045_112918115	LINE		chr1:130066468_130066476	LINE
chr14:112918185_112918256	LINE		chr1:130714038_130714163	LINE
chr14:122459703_122459759	LINE		chr1:131163016_131163125	LINE
chr15:21044644_21044688	LINE		chr1:132400010_132400202	LINE
chr15:42835234_42835289	LINE		chr1:133374225_133374240	LINE
chr15:60141596_60141711	LINE		chr1:134720480_134720536	LINE
chr15:86645327_86645338	LINE		chr1:134720563_134720610	LINE
chr15:99494459_99494492	LINE		chr1:135104755_135104810	LINE
chr16:3974848_3974890	LINE		chr1:137238525_137238580	LINE
chr16:10468380_10468553	LINE		chr1:139197192_139197198	LINE
chr16:18533226_18533284	LINE		chr1:146141654_146141707	LINE
chr16:29198454_29198580	LINE		chr1:152265300_152265720	LINE
chr16:63312366_63312410	LINE		chr1:154950039_154950269	LINE
chr16:63312496_63312561	LINE		chr1:155037345_155037364	LINE
chr16:86821495_86821531	LINE		chr1:155805204_155805361	LINE
chr16:95106742_95106801	LINE		chr1:155805412_155805437	LINE
chr16:98244248_98244326	LINE		chr1:156165372_156165487	LINE
chr17:3329043_3329117	LINE		chr1:156454637_156454789	LINE
chr17:24479744_24479970	LINE		chr1:158243904_158243953	LINE
chr17:53291752_53291811	LINE		chr1:159265227_159265420	LINE
chr17:53291968_53292021	LINE		chr1:159529466_159529717	LINE
chr17:53727022_53727163	LINE		chr1:159807372_159807666	LINE
chr18:7033643_7033718	LINE		chr1:160491329_160491460	LINE
chr18:7033801_7033872	LINE		chr1:166353480_166353706	LINE
chr18:14897493_14897551	LINE		chr1:166471817_166471838	LINE
chr18:46444342_46444412	LINE		chr1:168853839_168853907	LINE
chr18:66015243_66015431	LINE		chr1:171431228_171431285	LINE
chr19:41122190_41122240	LINE		chr1:172090587_172090867	LINE
chr19:47286409_47286642	LINE		chr1:172699406_172699702	LINE
chr19:50385248_50385256	LINE		chr1:173410047_173410326	LINE
chr2:41836244_41836258	LINE		chr1:174630969_174631208	LINE
chr2:57481840_57481899	LINE		chr1:176693097_176693263	LINE
chr2:57482137_57482198	LINE		chr1:178035882_178036202	LINE
chr2:66779327_66779505	LINE		chr1:178194088_178194231	LINE
chr2:90235213_90235368	LINE		chr1:178726794_178727159	LINE
chr2:178575775_178575822	LINE		chr1:179017590_179017622	LINE
chr2:180596285_180596302	LINE		chr1:179017623_179017962	LINE
chr3:5860824_5860872	LINE		chr1:179166526_179166643	LINE
chr3:20675553_20675646	LINE		chr1:180526931_180527028	LINE
chr3:21597290_21597365	LINE		chr1:182198019_182198191	LINE
chr3:21597455_21597526	LINE		chr1:184867428_184867516	LINE
chr3:23742106_23742164	LINE		chr1:186754873_186755096	LINE
chr3:53858415_53858552	LINE		chr1:188015522_188015784	LINE
chr3:82927966_82928029	LINE		chr1:188893104_188893157	LINE
chr3:86740287_86740424	LINE		chr10:9260040_9260176	LINE
chr3:100120310_100120323	LINE		chr10:9597894_9597900	LINE
chr3:100120454_100120519	LINE		chr10:11024051_11024128	LINE
chr3:113981582_113981736	LINE		chr10:12713020_12713251	LINE
chr3:127913081_127913112	LINE		chr10:13770041_13770257	LINE
chr4:5591552_5591658	LINE		chr10:16241732_16241998	LINE
chr4:25399343_25399420	LINE		chr10:18273774_18273883	LINE
chr4:25399507_25399563	LINE		chr10:18273919_18273945	LINE
chr4:31281448_31281488	LINE		chr10:20319942_20319998	LINE
chr4:46722561_46722743	LINE		chr10:23896130_23896138	LINE
chr4:49327558_49327698	LINE		chr10:30479116_30479121	LINE
chr4:64159105_64159171	LINE		chr10:35797844_35797913	LINE
chr4:90393167_90393236	LINE		chr10:35808316_35808691	LINE
chr4:90393299_90393374	LINE		chr10:37034464_37034763	LINE
chr4:95591556_95591615	LINE		chr10:43915546_43915595	LINE
chr4:119574850_119574922	LINE		chr10:49085184_49085261	LINE
chr4:125033822_125033934	LINE		chr10:54449375_54449439	LINE
chr4:128076495_128076496	LINE		chr10:57971571_57971589	LINE
chr4:128484233_128484308	LINE		chr10:58710049_58710287	LINE
chr4:144797765_144797776	LINE		chr10:58825766_58825886	LINE
chr4:144797812_144797948	LINE		chr10:67384351_67384457	LINE
chr5:15004784_15004865	LINE		chr10:67384533_67384568	LINE
chr5:15062049_15062307	LINE		chr10:68047909_68048012	LINE
chr5:16973580_16973757	LINE		chr10:68048056_68048175	LINE
chr5:16974490_16974746	LINE		chr10:71211819_71211890	LINE
chr5:35480289_35480373	LINE		chr10:71760103_71760105	LINE
chr5:37475296_37475409	LINE		chr10:74651471_74651538	LINE
chr5:92693168_92693274	LINE		chr10:77784349_77784470	LINE
chr5:104286249_104286255	LINE		chr10:82475697_82475774	LINE
chr5:134365713_134365784	LINE		chr10:84308014_84308196	LINE
chr5:140847739_140847907	LINE		chr10:88583717_88583735	LINE
chr5:145465046_145465144	LINE		chr10:89357054_89357169	LINE
chr6:88555756_88555780	LINE		chr10:90109233_90109287	LINE
chr6:88555877_88555901	LINE		chr10:90456070_90456091	LINE
chr6:93733185_93733268	LINE		chr10:90775731_90775945	LINE
chr6:93732802_93732884	LINE		chr10:92918168_92918262	LINE
chr6:108271870_108271933	LINE		chr10:93766880_93767223	LINE
chr6:114954911_114954932	LINE		chr10:93865435_93865642	LINE
chr6:143307934_143307949	LINE		chr10:94334631_94334696	LINE
chr7:25515401_25515545	LINE		chr10:94854799_94854954	LINE
chr7:30127735_30127857	LINE		chr10:102131117_102131266	LINE
chr7:70315410_70315419	LINE		chr10:102157583_102157667	LINE
chr7:83199767_83199899	LINE		chr10:102637572_102637671	LINE
chr7:101990834_101990965	LINE		chr10:104737587_104737662	LINE
chr7:106598386_106598530	LINE		chr10:106983103_106983249	LINE
chr7:125572730_125572752	LINE		chr10:107643133_107643369	LINE
chr7:131824854_131824965	LINE		chr10:108360523_108360607	LINE
chr8:13967129_13967136	LINE		chr10:108360638_108360725	LINE
chr8:19772454_19772578	LINE		chr10:110640435_110640584	LINE
chr8:38687737_38687874	LINE		chr10:110755061_110755184	LINE
chr8:80525690_80525770	LINE		chr10:111387088_111387134	LINE
chr8:123094184_123094206	LINE		chr11:3648657_3648691	LINE
chr8:128687026_128687157	LINE		chr11:5072919_5073270	LINE
chr9:24346659_24346669	LINE		chr11:5569262_5569479	LINE
chr9:75656152_75656210	LINE		chr11:5822008_5822112	LINE
chr9:90197236_90197280	LINE		chr11:6084197_6084446	LINE
chr9:95068983_95069051	LINE		chr11:15481861_15482018	LINE
chr9:104450874_104450935	LINE		chr11:15482014_15482105	LINE
chr9:104450998_104451058	LINE		chr11:15482120_15482182	LINE
chr9:120196485_120196679	LINE		chr11:20766599_20766686	LINE
chr9:120775553_120775562	LINE		chr11:22149357_22149596	LINE
chrX:3846675_3846729	LINE		chr11:22764377_22764572	LINE
chrX:3846802_3846879	LINE		chr11:23595197_23595403	LINE
chrX:4657589_4657839	LINE		chr11:30466597_30466698	LINE
chrX:4781070_4781235	LINE		chr11:30466697_30466822	LINE
chrX:31247785_31247841	LINE		chr11:35725944_35726184	LINE
chrX:31939496_31939690	LINE		chr11:35850139_35850251	LINE
chrX:73844488_73844525	LINE		chr11:44508171_44508245	LINE
chrX:84483620_84483682	LINE		chr11:44555650_44555755	LINE
chrX:84483760_84483828	LINE		chr11:45792580_45792762	LINE
chrX:113400711_113400721	LINE		chr11:46062018_46062070	LINE
chrX:116018050_116018106	LINE		chr11:46128344_46128416	LINE
chrX:125591044_125591086	LINE		chr11:49879510_49879719	LINE
chrX:125591213_125591253	LINE		chr11:51745198_51745304	LINE
chrX:139917677_139917724	LINE		chr11:54258008_54258135	LINE
chr1:33930651_33930758	SINE		chr11:54285091_54285510	LINE
chr1:43267461_43267488	SINE		chr11:54678966_54679058	LINE
chr1:52207122_52207218	SINE		chr11:56407111_56407170	LINE
chr1:52317271_52317370	SINE		chr11:57291541_57291716	LINE
chr1:72212812_72212893	SINE		chr11:57409693_57409737	LINE
chr1:87625811_87625949	SINE		chr11:58660350_58660507	LINE
chr1:91134333_91134350	SINE		chr11:60208640_60208766	LINE
chr1:92253000_92253095	SINE		chr11:62587527_62587888	LINE
chr1:94587950_94587994	SINE		chr11:63686509_63686647	LINE
chr1:97348531_97348639	SINE		chr11:63807029_63807332	LINE
chr1:186383579_186383754	SINE		chr11:63913706_63913848	LINE
chr1:192696654_192696722	SINE		chr11:63950383_63950478	LINE
chr10:21862399_21862535	SINE		chr11:66831309_66831425	LINE
chr10:29690854_29690915	SINE		chr11:66998018_66998121	LINE
chr10:51864219_51864279	SINE		chr11:68691692_68691754	LINE
chr10:60264195_60264256	SINE		chr11:71899967_71900128	LINE
chr10:69685115_69685172	SINE		chr11:72448174_72448250	LINE
chr10:75457439_75457468	SINE		chr11:72448295_72448305	LINE
chr10:82302840_82302896	SINE		chr11:74320025_74320234	LINE
chr10:83821397_83821403	SINE		chr11:74388346_74388410	LINE
chr10:92737927_92737971	SINE		chr11:74614292_74614373	LINE
chr10:94334710_94334779	SINE		chr11:76553430_76553565	LINE
chr10:94334855_94334928	SINE		chr11:78640833_78640964	LINE
chr10:107617471_107617699	SINE		chr11:87828581_87828905	LINE
chr10:118575166_118575181	SINE		chr11:88046276_88046535	LINE
chr10:118575298_118575305	SINE		chr11:88503521_88503756	LINE
chr10:126726522_126726607	SINE		chr11:90146795_90147029	LINE
chr11:3099044_3099141	SINE		chr11:95305930_95306095	LINE
chr11:3099131_3099157	SINE		chr11:97802792_97802897	LINE
chr11:3099158_3099228	SINE		chr11:99109483_99109560	LINE
chr11:5065911_5065915	SINE		chr11:103274736_103274771	LINE
chr11:19799750_19799757	SINE		chr11:106969708_106969790	LINE
chr11:53953645_53953820	SINE		chr11:107299008_107299244	LINE
chr11:70107471_70107528	SINE		chr11:107340245_107340344	LINE
chr11:77701049_77701104	SINE		chr11:108233695_108233832	LINE
chr11:98514421_98514513	SINE		chr11:111872318_111872370	LINE
chr11:101478376_101478440	SINE		chr11:111961285_111961487	LINE
chr11:109123855_109123909	SINE		chr11:113676891_113676940	LINE
chr11:113221595_113221731	SINE		chr11:119098845_119098942	LINE
chr11:114512353_114512365	SINE		chr11:121447835_121448169	LINE
chr11:116918816_116918841	SINE		chr12:4564713_4564885	LINE
chr12:12574261_12574278	SINE		chr12:4564956_4565105	LINE
chr12:49906992_49906997	SINE		chr12:5393017_5393216	LINE
chr12:57808589_57808600	SINE		chr12:8680098_8680186	LINE
chr12:73755893_73755931	SINE		chr12:9181057_9181112	LINE
chr12:101628283_101628397	SINE		chr12:10700702_10700768	LINE
chr12:106763077_106763111	SINE		chr12:12654316_12654601	LINE
chr12:111829324_111829378	SINE		chr12:12675669_12675719	LINE
chr13:3372477_3372531	SINE		chr12:15260367_15260614	LINE
chr13:3372532_3372668	SINE		chr12:16754470_16754538	LINE
chr13:58260067_58260260	SINE		chr12:26486984_26487349	LINE
chr13:59415881_59415924	SINE		chr12:28731910_28732035	LINE
chr13:59415953_59416020	SINE		chr12:29907019_29907197	LINE
chr13:83494463_83494491	SINE		chr12:30643651_30643699	LINE
chr14:21790237_21790239	SINE		chr12:30709738_30709782	LINE
chr14:47986888_47986961	SINE		chr12:30737567_30737803	LINE
chr14:48249081_48249217	SINE		chr12:32166101_32166164	LINE
chr14:57312768_57312814	SINE		chr12:34758619_34758624	LINE
chr14:57312768_57312860	SINE		chr12:34758625_34758680	LINE
chr14:69779982_69779984	SINE		chr12:41374321_41374356	LINE
chr15:27866917_27866933	SINE		chr12:41374389_41374455	LINE
chr15:54969128_54969231	SINE		chr12:41606725_41607034	LINE
chr15:54969152_54969231	SINE		chr12:41715351_41715591	LINE
chr15:57781165_57781194	SINE		chr12:42241586_42241700	LINE
chr15:72598315_72598324	SINE		chr12:42241781_42241933	LINE
chr15:74915928_74916050	SINE		chr12:42836247_42836291	LINE
chr15:74916097_74916244	SINE		chr12:42878905_42878970	LINE
chr15:74916430_74916517	SINE		chr12:43535402_43535706	LINE
chr15:74916675_74916812	SINE		chr12:52780510_52780693	LINE
chr15:74916893_74916961	SINE		chr12:55255284_55255308	LINE
chr15:78529087_78529131	SINE		chr12:66046269_66046464	LINE
chr15:82086932_82087012	SINE		chr12:73463832_73463833	LINE
chr15:84223387_84223391	SINE		chr12:74461864_74462003	LINE
chr15:100600980_100601047	SINE		chr12:76343563_76343613	LINE
chr15:103106549_103106610	SINE		chr12:78402036_78402188	LINE
chr16:3115045_3115153	SINE		chr12:79503803_79503989	LINE
chr16:3115190_3115200	SINE		chr12:80071706_80071746	LINE
chr16:3116244_3116381	SINE		chr12:82753675_82754012	LINE
chr16:3116574_3116671	SINE		chr12:83777025_83777076	LINE
chr16:3349913_3349998	SINE		chr12:83897118_83897238	LINE
chr16:3350207_3350344	SINE		chr12:83897279_83897288	LINE
chr16:3351328_3351338	SINE		chr12:84709894_84710037	LINE
chr16:3351371_3351479	SINE		chr12:86297316_86297420	LINE
chr16:11779572_11779591	SINE		chr12:87738001_87738319	LINE
chr16:33733089_33733220	SINE		chr12:89721313_89721579	LINE
chr16:34743011_34743083	SINE		chr12:90178062_90178467	LINE
chr16:34743149_34743192	SINE		chr12:91866810_91867206	LINE
chr16:34743193_34743221	SINE		chr12:93632611_93632672	LINE
chr16:57391787_57391862	SINE		chr12:97524626_97524950	LINE
chr16:91694001_91694034	SINE		chr12:99475318_99475355	LINE
chr16:93789401_93789447	SINE		chr12:100034256_100034359	LINE
chr16:94510895_94511066	SINE		chr12:100955992_100956081	LINE
chr16:98244201_98244230	SINE		chr12:101314003_101314023	LINE
chr17:5621684_5621825	SINE		chr12:101391448_101391544	LINE
chr17:28525530_28525535	SINE		chr12:101506158_101506197	LINE
chr17:29869193_29869207	SINE		chr12:101635593_101635721	LINE
chr17:31707359_31707504	SINE		chr12:101864585_101864602	LINE
chr17:36368130_36368205	SINE		chr12:101864617_101864818	LINE
chr17:36368557_36368594	SINE		chr12:101991998_101992006	LINE
chr17:45766512_45766532	SINE		chr12:101992116_101992276	LINE
chr17:45766687_45766705	SINE		chr12:101992268_101992285	LINE
chr17:46773995_46774036	SINE		chr12:102053085_102053181	LINE
chr17:81226872_81226990	SINE		chr12:102712901_102712989	LINE
chr18:3004549_3004571	SINE		chr12:103706648_103706706	LINE
chr18:3004803_3004911	SINE		chr12:103706707_103706756	LINE
chr18:3005282_3005341	SINE		chr12:104788116_104788161	LINE
chr18:7608885_7608961	SINE		chr12:105570008_105570139	LINE
chr18:12279075_12279261	SINE		chr12:111801529_111801854	LINE
chr18:14261811_14261872	SINE		chr12:112915210_112915335	LINE
chr18:82390574_82390639	SINE		chr12:115856720_115856774	LINE
chr18:82397048_82397145	SINE		chr12:116442498_116442604	LINE
chr18:89690571_89690622	SINE		chr12:117235926_117236034	LINE
chr19:7157488_7157501	SINE		chr13:9427466_9427522	LINE
chr19:24177308_24177382	SINE		chr13:9833558_9833741	LINE
chr19:45724392_45724431	SINE		chr13:14402522_14402530	LINE
chr19:45724563_45724744	SINE		chr13:19172691_19172945	LINE
chr19:47286181_47286294	SINE		chr13:20444023_20444038	LINE
chr19:50385044_50385111	SINE		chr13:26234669_26234793	LINE
chr19:50385190_50385222	SINE		chr13:35353603_35353687	LINE
chr19:55173378_55173478	SINE		chr13:35561165_35561311	LINE
chr19:61000523_61000542	SINE		chr13:35563088_35563155	LINE
chr19:61341677_61341768	SINE		chr13:35860813_35860817	LINE
chr2:5300466_5300488	SINE		chr13:35861122_35861207	LINE
chr2:6114702_6114803	SINE		chr13:36680818_36680917	LINE
chr2:33203185_33203212	SINE		chr13:37513411_37513778	LINE
chr2:33203262_33203361	SINE		chr13:43020313_43020357	LINE
chr2:51001883_51001901	SINE		chr13:43044637_43044787	LINE
chr2:75588497_75588544	SINE		chr13:43054377_43054645	LINE
chr2:90421305_90421481	SINE		chr13:43722249_43722310	LINE
chr2:92008338_92008406	SINE		chr13:43791182_43791262	LINE
chr2:113522570_113522580	SINE		chr13:43882628_43882751	LINE
chr2:121262303_121262373	SINE		chr13:44964936_44964943	LINE
chr2:132404149_132404211	SINE		chr13:45292653_45292881	LINE
chr2:152275854_152275860	SINE		chr13:45857862_45858109	LINE
chr2:152276011_152276048	SINE		chr13:45992535_45992594	LINE
chr2:152276017_152276048	SINE		chr13:46687788_46687997	LINE
chr2:154410055_154410188	SINE		chr13:46955253_46955619	LINE
chr2:157313760_157313769	SINE		chr13:49204506_49204623	LINE
chr2:161296683_161296781	SINE		chr13:49785029_49785159	LINE
chr2:161296842_161296848	SINE		chr13:49785224_49785415	LINE
chr2:166061732_166061883	SINE		chr13:54418137_54418180	LINE
chr2:166061884_166061909	SINE		chr13:57689941_57690013	LINE
chr2:167106197_167106245	SINE		chr13:57981636_57981774	LINE
chr2:167124898_167124911	SINE		chr13:59641258_59641699	LINE
chr2:167487428_167487448	SINE		chr13:59643534_59643612	LINE
chr2:169247222_169247285	SINE		chr13:60645000_60645286	LINE
chr2:171642375_171642475	SINE		chr13:69048181_69048269	LINE
chr2:172826728_172826747	SINE		chr13:71287857_71287884	LINE
chr2:181652117_181652258	SINE		chr13:74220130_74220205	LINE
chr3:8245409_8245500	SINE		chr13:75012919_75012984	LINE
chr3:41827253_41827289	SINE		chr13:75012986_75013349	LINE
chr3:94831688_94831689	SINE		chr13:75613785_75613984	LINE
chr3:107234552_107234654	SINE		chr13:80968454_80968686	LINE
chr3:128639727_128639760	SINE		chr13:80981789_80981797	LINE
chr3:129179229_129179292	SINE		chr13:81400623_81400829	LINE
chr3:134912139_134912177	SINE		chr13:82998870_82999146	LINE
chr3:136362752_136362777	SINE		chr13:83282395_83282714	LINE
chr3:136362948_136362960	SINE		chr13:84170334_84170372	LINE
chr4:43992897_43992939	SINE		chr13:84170492_84170549	LINE
chr4:45837668_45837676	SINE		chr13:90192331_90192452	LINE
chr4:57327912_57327918	SINE		chr13:93074395_93074539	LINE
chr4:57328045_57328089	SINE		chr13:93074552_93074596	LINE
chr4:63804209_63804248	SINE		chr13:93309172_93309311	LINE
chr4:131279712_131279738	SINE		chr13:94640384_94640665	LINE
chr4:132648667_132648712	SINE		chr13:96837134_96837156	LINE
chr4:133082620_133082692	SINE		chr13:98209137_98209150	LINE
chr4:133082689_133082728	SINE		chr13:102101342_102101490	LINE
chr4:133082725_133082764	SINE		chr13:102101489_102101613	LINE
chr4:133082761_133082790	SINE		chr13:103314778_103315051	LINE
chr4:133986869_133986880	SINE		chr13:103793693_103793789	LINE
chr4:136297724_136297863	SINE		chr13:104526224_104526321	LINE
chr4:148454952_148454979	SINE		chr13:104714916_104714920	LINE
chr4:148455383_148455406	SINE		chr13:105330924_105331037	LINE
chr4:155186149_155186214	SINE		chr13:105705756_105705901	LINE
chr4:155186149_155186254	SINE		chr13:108166694_108166772	LINE
chr5:28118480_28118546	SINE		chr13:108614156_108614550	LINE
chr5:45587686_45587744	SINE		chr13:108991178_108991259	LINE
chr5:93718592_93718654	SINE		chr13:109068996_109069024	LINE
chr5:104286296_104286408	SINE		chr13:113368551_113368828	LINE
chr5:106605915_106605952	SINE		chr13:114742659_114742752	LINE
chr5:111425133_111425156	SINE		chr13:114742745_114742909	LINE
chr5:111425284_111425308	SINE		chr13:116982956_116983104	LINE
chr5:115372450_115372463	SINE		chr13:116983199_116983346	LINE
chr5:121106288_121106457	SINE		chr13:117918603_117918772	LINE
chr5:121106470_121106563	SINE		chr13:118371497_118371536	LINE
chr5:123586303_123586388	SINE		chr13:119012564_119012822	LINE
chr5:129550717_129550722	SINE		chr14:8248463_8248574	LINE
chr5:134229550_134229698	SINE		chr14:9225495_9225590	LINE
chr5:134854749_134854814	SINE		chr14:9225632_9225730	LINE
chr5:147191135_147191191	SINE		chr14:11856812_11856943	LINE
chr6:3150770_3150778	SINE		chr14:17129482_17129657	LINE
chr6:8680103_8680249	SINE		chr14:17282909_17283008	LINE
chr6:31546188_31546242	SINE		chr14:18162895_18163287	LINE
chr6:31546324_31546327	SINE		chr14:20780995_20781101	LINE
chr6:48071147_48071196	SINE		chr14:21905380_21905437	LINE
chr6:48071396_48071441	SINE		chr14:22365618_22365999	LINE
chr6:49186386_49186450	SINE		chr14:25375166_25375241	LINE
chr6:58880353_58880423	SINE		chr14:25383335_25383656	LINE
chr6:58880424_58880451	SINE		chr14:25383685_25383729	LINE
chr6:77674735_77674840	SINE		chr14:26650211_26650221	LINE
chr6:86180265_86180311	SINE		chr14:32840483_32840580	LINE
chr6:88931815_88931865	SINE		chr14:33199578_33199820	LINE
chr6:97412366_97412454	SINE		chr14:38669285_38669293	LINE
chr6:115495015_115495028	SINE		chr14:48233083_48233213	LINE
chr6:145159814_145159905	SINE		chr14:48817169_48817616	LINE
chr7:30210403_30210480	SINE		chr14:53628492_53628692	LINE
chr7:51916697_51916712	SINE		chr14:53628685_53628725	LINE
chr7:51916713_51916825	SINE		chr14:55869554_55869736	LINE
chr7:56527907_56527926	SINE		chr14:57384142_57384192	LINE
chr7:89547380_89547503	SINE		chr14:58856844_58857253	LINE
chr7:106522873_106522893	SINE		chr14:58887720_58888045	LINE
chr7:106522980_106523109	SINE		chr14:58888059_58888147	LINE
chr7:108249623_108249630	SINE		chr14:62408059_62408204	LINE
chr7:124297768_124297780	SINE		chr14:62704930_62705009	LINE
chr7:124297814_124297911	SINE		chr14:63469821_63470057	LINE
chr7:134254417_134254482	SINE		chr14:63574154_63574232	LINE
chr7:135843467_135843603	SINE		chr14:65894899_65895027	LINE
chr7:138098121_138098145	SINE		chr14:65908257_65908426	LINE
chr7:140195242_140195417	SINE		chr14:66959019_66959091	LINE
chr8:12341048_12341170	SINE		chr14:67905849_67905989	LINE
chr8:12341211_12341299	SINE		chr14:69194542_69194577	LINE
chr8:75843480_75843550	SINE		chr14:72818612_72818838	LINE
chr8:97108327_97108354	SINE		chr14:73692272_73692455	LINE
chr8:103389878_103389952	SINE		chr14:75640894_75640918	LINE
chr8:113142009_113142135	SINE		chr14:75641133_75641141	LINE
chr8:116397710_116397882	SINE		chr14:76341482_76341504	LINE
chr8:128302972_128303126	SINE		chr14:76341506_76341715	LINE
chr9:15840932_15841000	SINE		chr14:77597436_77597448	LINE
chr9:27020865_27020923	SINE		chr14:77715738_77715830	LINE
chr9:29603990_29604015	SINE		chr14:77715835_77715967	LINE
chr9:41141357_41141407	SINE		chr14:77950053_77950367	LINE
chr9:41141486_41141507	SINE		chr14:78035740_78035794	LINE
chr9:43508341_43508485	SINE		chr14:80072729_80072784	LINE
chr9:53763877_53763978	SINE		chr14:82537557_82537814	LINE
chr9:58024151_58024165	SINE		chr14:82901088_82901139	LINE
chr9:64615428_64615460	SINE		chr14:84871607_84871664	LINE
chr9:69322352_69322412	SINE		chr14:87417628_87417823	LINE
chr9:78852613_78852663	SINE		chr14:93846529_93846535	LINE
chr9:90874984_90874995	SINE		chr14:98169352_98169515	LINE
chr9:106230229_106230292	SINE		chr14:98432396_98432587	LINE
chr9:119761622_119761717	SINE		chr14:99131268_99131496	LINE
chr9:120353854_120353892	SINE		chr14:99751640_99751743	LINE
chrX:33930188_33930266	SINE		chr14:99751749_99751788	LINE
chrX:109484351_109484380	SINE		chr14:100862636_100862982	LINE
chrX:166443243_166443277	SINE		chr14:102404558_102404676	LINE
chr1:4444924_4444941	LTR		chr14:107094960_107095197	LINE
chr1:4445131_4445133	LTR		chr14:109375576_109375634	LINE
chr1:28271167_28271279	LTR		chr14:112917965_112918115	LINE
chr1:37179236_37179418	LTR		chr14:112918185_112918274	LINE
chr1:56839230_56839303	LTR		chr14:119804878_119804951	LINE
chr1:66736161_66736172	LTR		chr14:120670463_120670553	LINE
chr1:89065166_89065218	LTR		chr14:121845136_121845511	LINE
chr1:89065186_89065318	LTR		chr15:6259340_6259349	LINE
chr1:91081207_91081388	LTR		chr15:6947484_6947876	LINE
chr1:108303591_108303705	LTR		chr15:9519697_9519925	LINE
chr1:120215772_120215795	LTR		chr15:12170949_12170978	LINE
chr1:120215953_120215992	LTR		chr15:12171172_12171212	LINE
chr1:123375010_123375345	LTR		chr15:12654610_12654680	LINE
chr1:129886795_129886836	LTR		chr15:21197922_21197976	LINE
chr1:129928822_129928944	LTR		chr15:28152356_28152403	LINE
chr1:138261399_138261465	LTR		chr15:28152408_28152443	LINE
chr1:149190745_149190995	LTR		chr15:29810496_29810537	LINE
chr1:152931188_152931219	LTR		chr15:29810654_29810731	LINE
chr1:154985754_154985899	LTR		chr15:31144597_31144686	LINE
chr1:169270333_169270397	LTR		chr15:31155732_31155737	LINE
chr1:171554586_171554651	LTR		chr15:31813303_31813305	LINE
chr1:171554702_171554786	LTR		chr15:31813540_31813564	LINE
chr10:11212065_11212067	LTR		chr15:32917216_32917525	LINE
chr10:40924640_40924746	LTR		chr15:39145772_39146012	LINE
chr10:66457367_66457524	LTR		chr15:39195649_39195719	LINE
chr10:75457772_75457786	LTR		chr15:39195764_39196117	LINE
chr10:82302653_82302723	LTR		chr15:40594212_40594428	LINE
chr10:82418138_82418157	LTR		chr15:47064959_47065026	LINE
chr10:94055158_94055179	LTR		chr15:50729478_50729544	LINE
chr10:94055287_94055322	LTR		chr15:50803845_50803898	LINE
chr10:109121664_109121729	LTR		chr15:51817130_51817419	LINE
chr10:116225571_116225636	LTR		chr15:56280440_56280718	LINE
chr10:127878872_127879081	LTR		chr15:57205747_57206014	LINE
chr10:129172454_129172461	LTR		chr15:57206215_57206610	LINE
chr11:3059633_3059819	LTR		chr15:58071515_58071722	LINE
chr11:3068693_3068735	LTR		chr15:58885449_58885634	LINE
chr11:5831669_5831852	LTR		chr15:59478652_59478731	LINE
chr11:34444511_34444569	LTR		chr15:60841199_60841360	LINE
chr11:34444740_34444923	LTR		chr15:62518433_62518435	LINE
chr11:34444927_34444967	LTR		chr15:65311548_65311649	LINE
chr11:34495197_34495331	LTR		chr15:70446273_70446691	LINE
chr11:34495307_34495523	LTR		chr15:76600957_76601189	LINE
chr11:34495524_34495577	LTR		chr15:78047150_78047232	LINE
chr11:34495579_34495656	LTR		chr15:79537138_79537249	LINE
chr11:53606573_53606756	LTR		chr15:80595382_80595801	LINE
chr11:63489219_63489224	LTR		chr15:83807666_83807792	LINE
chr11:63489870_63489978	LTR		chr15:88618779_88618929	LINE
chr11:113161529_113161710	LTR		chr15:88757508_88757567	LINE
chr11:114498482_114498494	LTR		chr15:88757629_88757682	LINE
chr11:114512015_114512082	LTR		chr15:90439527_90439620	LINE
chr11:116918880_116919165	LTR		chr15:91048213_91048430	LINE
chr11:116919166_116919180	LTR		chr15:91073751_91073834	LINE
chr11:118801974_118802126	LTR		chr15:91073860_91074032	LINE
chr11:118825396_118825543	LTR		chr15:96028715_96028839	LINE
chr12:5794385_5794431	LTR		chr15:96028882_96029035	LINE
chr12:29455128_29455141	LTR		chr15:96507780_96507818	LINE
chr12:73755699_73755909	LTR		chr15:98408345_98408615	LINE
chr12:100704752_100704903	LTR		chr15:100677465_100677679	LINE
chr12:104131096_104131172	LTR		chr15:103459526_103459597	LINE
chr12:104131239_104131309	LTR		chr16:9671325_9671402	LINE
chr12:110730126_110730156	LTR		chr16:11133741_11133902	LINE
chr12:117861574_117861756	LTR		chr16:16302796_16302836	LINE
chr13:14074378_14074412	LTR		chr16:22329952_22330156	LINE
chr13:34194805_34194847	LTR		chr16:22853480_22853538	LINE
chr13:49088411_49088528	LTR		chr16:22940359_22940618	LINE
chr13:59673896_59674133	LTR		chr16:22940635_22940697	LINE
chr13:77444146_77444216	LTR		chr16:23412845_23412895	LINE
chr13:95088377_95088449	LTR		chr16:23413180_23413255	LINE
chr13:95088548_95088628	LTR		chr16:25263061_25263259	LINE
chr13:107916803_107916879	LTR		chr16:25275727_25275813	LINE
chr13:117837430_117837624	LTR		chr16:25341655_25341658	LINE
chr14:8585311_8585314	LTR		chr16:31274144_31274315	LINE
chr14:13370121_13370201	LTR		chr16:32090422_32090487	LINE
chr14:13370266_13370342	LTR		chr16:35051860_35052129	LINE
chr14:29200448_29200466	LTR		chr16:36286045_36286170	LINE
chr14:33218496_33218571	LTR		chr16:37456139_37456244	LINE
chr14:33218658_33218825	LTR		chr16:43044936_43044946	LINE
chr14:46432534_46432602	LTR		chr16:43045112_43045226	LINE
chr14:46432478_46432489	LTR		chr16:43182623_43182672	LINE
chr14:48535188_48535259	LTR		chr16:43741055_43741149	LINE
chr14:48535566_48535574	LTR		chr16:43949687_43949782	LINE
chr14:61317888_61318097	LTR		chr16:43949937_43949961	LINE
chr14:69780509_69780574	LTR		chr16:44063669_44063778	LINE
chr14:118380756_118381013	LTR		chr16:45345053_45345401	LINE
chr14:123850930_123850980	LTR		chr16:46650390_46650392	LINE
chr14:124033497_124033523	LTR		chr16:48007227_48007543	LINE
chr15:25605952_25605989	LTR		chr16:49584485_49584549	LINE
chr15:36551732_36551821	LTR		chr16:49904136_49904235	LINE
chr15:36972383_36972578	LTR		chr16:49904287_49904646	LINE
chr15:47371466_47371524	LTR		chr16:51066001_51066082	LINE
chr15:55483793_55483915	LTR		chr16:51884336_51884558	LINE
chr15:57563105_57563155	LTR		chr16:53616479_53616528	LINE
chr15:74917382_74917476	LTR		chr16:56109541_56109573	LINE
chr15:86793402_86793500	LTR		chr16:69956274_69956309	LINE
chr15:86793618_86793687	LTR		chr16:70192394_70192687	LINE
chr15:97494431_97494555	LTR		chr16:70300607_70300997	LINE
chr16:28498437_28498562	LTR		chr16:72573083_72573402	LINE
chr16:31081677_31081711	LTR		chr16:73072209_73072339	LINE
chr16:33673703_33673838	LTR		chr16:73853316_73853405	LINE
chr16:35981642_35981683	LTR		chr16:74140113_74140428	LINE
chr16:35981910_35981949	LTR		chr16:81352377_81352419	LINE
chr16:50833657_50833807	LTR		chr16:81388778_81388893	LINE
chr16:55322068_55322183	LTR		chr16:81388977_81389062	LINE
chr16:95106802_95106951	LTR		chr16:81570955_81571210	LINE
chr16:95612320_95612491	LTR		chr16:81587909_81588108	LINE
chr17:28525822_28525842	LTR		chr16:82060629_82060716	LINE
chr17:44204734_44204801	LTR		chr16:82675366_82675429	LINE
chr17:48189560_48189582	LTR		chr16:85096831_85096944	LINE
chr17:48189678_48189778	LTR		chr16:89302980_89303254	LINE
chr17:50030455_50030499	LTR		chr16:91441203_91441245	LINE
chr17:50559382_50559404	LTR		chr16:95917428_95917571	LINE
chr17:63086988_63087037	LTR		chr16:98039032_98039058	LINE
chr17:71312967_71312997	LTR		chr16:98039267_98039304	LINE
chr17:81260681_81260745	LTR		chr16:98039574_98039614	LINE
chr18:3005758_3005881	LTR		chr16:98244279_98244326	LINE
chr18:4505526_4505595	LTR		chr17:4257767_4257983	LINE
chr18:33114713_33114848	LTR		chr17:5845575_5845648	LINE
chr18:33910824_33910860	LTR		chr17:9855683_9855757	LINE
chr18:33910917_33910997	LTR		chr17:9855758_9855899	LINE
chr18:68851667_68851713	LTR		chr17:10480811_10480848	LINE
chr18:82453604_82453759	LTR		chr17:21134975_21135150	LINE
chr18:82453964_82454066	LTR		chr17:25191741_25191821	LINE
chr19:3318642_3318675	LTR		chr17:30127180_30127410	LINE
chr19:10884467_10884593	LTR		chr17:30415046_30415070	LINE
chr19:31900112_31900131	LTR		chr17:30539359_30539525	LINE
chr19:57596245_57596246	LTR		chr17:33829394_33829465	LINE
chr19:57596555_57596600	LTR		chr17:34234631_34234677	LINE
chr19:61275774_61275798	LTR		chr17:37243020_37243027	LINE
chr19:61339805_61339836	LTR		chr17:41039823_41039879	LINE
chr19:61340241_61340389	LTR		chr17:43162611_43162711	LINE
chr19:61341626_61341667	LTR		chr17:47142984_47143028	LINE
chr2:33249730_33249899	LTR		chr17:47781102_47781207	LINE
chr2:33789449_33789485	LTR		chr17:48781332_48781380	LINE
chr2:38626777_38626924	LTR		chr17:48784572_48784710	LINE
chr2:39107935_39108045	LTR		chr17:49385159_49385203	LINE
chr2:41836293_41836435	LTR		chr17:52531755_52531842	LINE
chr2:49983207_49983286	LTR		chr17:53291708_53291811	LINE
chr2:51855321_51855377	LTR		chr17:53291968_53292039	LINE
chr2:67858326_67858503	LTR		chr17:57995358_57995629	LINE
chr2:71703314_71703350	LTR		chr17:61823837_61824307	LINE
chr2:90235369_90235433	LTR		chr17:61824305_61824408	LINE
chr2:102669454_102669487	LTR		chr17:63369790_63369796	LINE
chr2:109416003_109416065	LTR		chr17:67427598_67427632	LINE
chr2:109416170_109416223	LTR		chr17:68090558_68090562	LINE
chr2:151599376_151599531	LTR		chr17:68196216_68196495	LINE
chr2:152889260_152889331	LTR		chr17:72063330_72063422	LINE
chr2:158067942_158068176	LTR		chr17:72110962_72111227	LINE
chr2:166458566_166458730	LTR		chr17:74187090_74187140	LINE
chr2:179126583_179126587	LTR		chr17:78030647_78030736	LINE
chr2:179126909_179126999	LTR		chr17:78051376_78051425	LINE
chr2:181665065_181665146	LTR		chr17:80344289_80344508	LINE
chr2:181665532_181665654	LTR		chr17:80683368_80683373	LINE
chr3:8245272_8245361	LTR		chr17:80974014_80974122	LINE
chr3:18615874_18615957	LTR		chr17:81945622_81945731	LINE
chr3:39645129_39645170	LTR		chr17:83388199_83388453	LINE
chr3:67308581_67308630	LTR		chr17:85212346_85212776	LINE
chr3:67308951_67308988	LTR		chr17:86574829_86575043	LINE
chr3:87228978_87229031	LTR		chr17:89451251_89451393	LINE
chr3:87229141_87229165	LTR		chr17:89589159_89589325	LINE
chr3:93503713_93503881	LTR		chr17:90569537_90569859	LINE
chr3:100721766_100721773	LTR		chr18:7033567_7033718	LINE
chr3:101875061_101875151	LTR		chr18:7033801_7033948	LINE
chr3:127120074_127120159	LTR		chr18:7543635_7543851	LINE
chr3:153261659_153261694	LTR		chr18:9360419_9360699	LINE
chr4:12416591_12416798	LTR		chr18:11388241_11388489	LINE
chr4:31281261_31281321	LTR		chr18:12553291_12553336	LINE
chr4:57015761_57015892	LTR		chr18:15320428_15320457	LINE
chr4:63784811_63784873	LTR		chr18:15320435_15320579	LINE
chr4:79693929_79694186	LTR		chr18:15472202_15472288	LINE
chr4:85568730_85568959	LTR		chr18:17102566_17102854	LINE
chr4:88910812_88910856	LTR		chr18:17102840_17102933	LINE
chr4:105529406_105529494	LTR		chr18:23173497_23173882	LINE
chr4:107031145_107031397	LTR		chr18:23594705_23594742	LINE
chr4:119659726_119659751	LTR		chr18:23671844_23672007	LINE
chr4:132988680_132988761	LTR		chr18:24281071_24281155	LINE
chr4:133067061_133067198	LTR		chr18:26284200_26284277	LINE
chr4:140037559_140037607	LTR		chr18:26284278_26284528	LINE
chr4:147613821_147613898	LTR		chr18:27527144_27527223	LINE
chr4:147735142_147735350	LTR		chr18:29515973_29516084	LINE
chr4:147745767_147745848	LTR		chr18:31094979_31095035	LINE
chr4:152527099_152527140	LTR		chr18:31461962_31462226	LINE
chr5:5528493_5528545	LTR		chr18:32290923_32291302	LINE
chr5:14959709_14959895	LTR		chr18:36940280_36940548	LINE
chr5:15062026_15062032	LTR		chr18:38407554_38407797	LINE
chr5:15176935_15177141	LTR		chr18:39026535_39026800	LINE
chr5:15177994_15178165	LTR		chr18:39096152_39096537	LINE
chr5:15179155_15179305	LTR		chr18:40462374_40462515	LINE
chr5:24162997_24163251	LTR		chr18:40471666_40471677	LINE
chr5:35501960_35502167	LTR		chr18:40499139_40499358	LINE
chr5:53545871_53546017	LTR		chr18:40667328_40667625	LINE
chr5:80930031_80930062	LTR		chr18:40913856_40913957	LINE
chr5:100542487_100542646	LTR		chr18:40913999_40914078	LINE
chr5:110503579_110503650	LTR		chr18:44011908_44012080	LINE
chr5:112521001_112521032	LTR		chr18:44909182_44909244	LINE
chr5:116730489_116730503	LTR		chr18:45686489_45686581	LINE
chr5:116730801_116730866	LTR		chr18:46406497_46406588	LINE
chr5:117336266_117336467	LTR		chr18:47157477_47157498	LINE
chr5:127666232_127666268	LTR		chr18:47157895_47157909	LINE
chr5:141560182_141560236	LTR		chr18:47946575_47946791	LINE
chr5:152537053_152537081	LTR		chr18:54079234_54079533	LINE
chr6:22340934_22340947	LTR		chr18:54718864_54718922	LINE
chr6:31546246_31546314	LTR		chr18:54807811_54807927	LINE
chr6:33449497_33449549	LTR		chr18:54807933_54808218	LINE
chr6:33449865_33449936	LTR		chr18:55991523_55991842	LINE
chr6:34432908_34433107	LTR		chr18:56463021_56463275	LINE
chr6:47181540_47181758	LTR		chr18:58331439_58331758	LINE
chr6:47723042_47723147	LTR		chr18:60765857_60765912	LINE
chr6:67961876_67961893	LTR		chr18:64699321_64699413	LINE
chr6:67961987_67962009	LTR		chr18:66697185_66697275	LINE
chr6:84182528_84182626	LTR		chr18:67335153_67335258	LINE
chr6:90441146_90441172	LTR		chr18:67429975_67430096	LINE
chr6:100842616_100842829	LTR		chr18:67430191_67430291	LINE
chr6:115667309_115667465	LTR		chr18:70145599_70145739	LINE
chr7:30650681_30650693	LTR		chr18:70891835_70892279	LINE
chr7:85138815_85139011	LTR		chr18:74155909_74155995	LINE
chr7:97590481_97590483	LTR		chr18:74720224_74720322	LINE
chr7:103623324_103623512	LTR		chr18:74720302_74720516	LINE
chr7:127791456_127791617	LTR		chr18:75034677_75034750	LINE
chr7:131998578_131998826	LTR		chr18:77318262_77318494	LINE
chr7:139622625_139622661	LTR		chr18:78396146_78396400	LINE
chr7:139622742_139622777	LTR		chr18:83633218_83633330	LINE
chr7:139623119_139623157	LTR		chr18:83681155_83681433	LINE
chr7:139623293_139623331	LTR		chr18:83683014_83683164	LINE
chr7:141874941_141874955	LTR		chr18:83907970_83908125	LINE
chr7:141991377_141991565	LTR		chr18:87121468_87121681	LINE
chr8:3194376_3194402	LTR		chr19:3779043_3779155	LINE
chr8:3194378_3194416	LTR		chr19:4145070_4145093	LINE
chr8:3194410_3194448	LTR		chr19:7764893_7765045	LINE
chr8:3194442_3194498	LTR		chr19:7802364_7802470	LINE
chr8:3194506_3194562	LTR		chr19:10587971_10588174	LINE
chr8:3194538_3194594	LTR		chr19:10913602_10913922	LINE
chr8:3194570_3194608	LTR		chr19:17319304_17319484	LINE
chr8:3194602_3194672	LTR		chr19:18043454_18043624	LINE
chr8:36197886_36197934	LTR		chr19:19360513_19360564	LINE
chr8:68727754_68727913	LTR		chr19:21614842_21615089	LINE
chr8:70568945_70569005	LTR		chr19:23947301_23947330	LINE
chr8:71996559_71996751	LTR		chr19:24002703_24002905	LINE
chr8:73650994_73651136	LTR		chr19:24324255_24324256	LINE
chr8:81777748_81777942	LTR		chr19:24914034_24914135	LINE
chr8:111264653_111264674	LTR		chr19:24914164_24914308	LINE
chr8:112843663_112843714	LTR		chr19:25112406_25112615	LINE
chr8:124242057_124242097	LTR		chr19:25154718_25154951	LINE
chr8:126701245_126701302	LTR		chr19:28028282_28028528	LINE
chr8:126701278_126701334	LTR		chr19:28475742_28475904	LINE
chr8:126701343_126701398	LTR		chr19:28475999_28476078	LINE
chr8:126701374_126701430	LTR		chr19:28476075_28476207	LINE
chr8:126701439_126701494	LTR		chr19:30399271_30399415	LINE
chr8:126701470_126701526	LTR		chr19:36488115_36488175	LINE
chr8:126701520_126701558	LTR		chr19:39155785_39155889	LINE
chr8:126701552_126701590	LTR		chr19:39155898_39156198	LINE
chr8:126701584_126701622	LTR		chr19:44555875_44556024	LINE
chr8:126701616_126701645	LTR		chr19:47669784_47669848	LINE
chr8:126701631_126701645	LTR		chr19:56476589_56476716	LINE
chr8:128302903_128302914	LTR		chr19:59592141_59592157	LINE
chr9:24346382_24346416	LTR		chr2:6048311_6048555	LINE
chr9:53747784_53747916	LTR		chr2:6089276_6089353	LINE
chr9:56071361_56071378	LTR		chr2:14015444_14015646	LINE
chr9:56071810_56071811	LTR		chr2:16453933_16454075	LINE
chr9:70250252_70250264	LTR		chr2:20816349_20816413	LINE
chr9:96773830_96773967	LTR		chr2:22644896_22645036	LINE
chr9:105891917_105892059	LTR		chr2:22645068_22645165	LINE
chr9:110183706_110183750	LTR		chr2:24685180_24685442	LINE
chr9:115259876_115259938	LTR		chr2:25816754_25816762	LINE
chr9:117496225_117496259	LTR		chr2:25817026_25817121	LINE
chr9:120764791_120765012	LTR		chr2:25817389_25817406	LINE
chr9:120932841_120933003	LTR		chr2:27292128_27292176	LINE
chr9:121414452_121414539	LTR		chr2:27292226_27292332	LINE
chrX:4658619_4658796	LTR		chr2:27292475_27292533	LINE
chrX:4658799_4659045	LTR		chr2:27974475_27974560	LINE
chrX:4659693_4659836	LTR		chr2:27985181_27985472	LINE
chrX:4664865_4665026	LTR		chr2:28889321_28889391	LINE
chrX:4780830_4781069	LTR		chr2:28889403_28889513	LINE
chrX:12450937_12450984	LTR		chr2:29147239_29147348	LINE
chrX:98681903_98682036	LTR		chr2:35389418_35389487	LINE
chrX:109484772_109484867	LTR		chr2:37582886_37583016	LINE
chr1:28271394_28271420	DNA		chr2:37710990_37711142	LINE
chr1:75650568_75650642	DNA		chr2:38119222_38119319	LINE
chr1:84519628_84519777	DNA		chr2:38133469_38133660	LINE
chr1:195426132_195426297	DNA		chr2:38259777_38259826	LINE
chr10:58567580_58567599	DNA		chr2:38472676_38472827	LINE
chr11:62438659_62438856	DNA		chr2:41751569_41751602	LINE
chr11:65719112_65719229	DNA		chr2:41751877_41751944	LINE
chr12:32650733_32650899	DNA		chr2:44138522_44138823	LINE
chr12:82921804_82921981	DNA		chr2:45344820_45344865	LINE
chr12:86160281_86160421	DNA		chr2:45514538_45514838	LINE
chr12:101241474_101241617	DNA		chr2:47856288_47856304	LINE
chr13:48624105_48624159	DNA		chr2:49024793_49024935	LINE
chr13:58050943_58051076	DNA		chr2:57481800_57481899	LINE
chr15:36672890_36672899	DNA		chr2:57482137_57482246	LINE
chr15:44163402_44163438	DNA		chr2:60702582_60702676	LINE
chr15:79952223_79952396	DNA		chr2:60802078_60802222	LINE
chr16:18533450_18533492	DNA		chr2:61447777_61448054	LINE
chr17:39979983_39980108	DNA		chr2:61448048_61448180	LINE
chr17:75384205_75384282	DNA		chr2:61914587_61914959	LINE
chr17:84182186_84182333	DNA		chr2:65411462_65411554	LINE
chr18:38801305_38801519	DNA		chr2:65932926_65933015	LINE
chr18:45791979_45791992	DNA		chr2:75595128_75595180	LINE
chr19:4698680_4698728	DNA		chr2:78299795_78299986	LINE
chr2:29381987_29382067	DNA		chr2:80316549_80316592	LINE
chr2:113522371_113522569	DNA		chr2:82713865_82713918	LINE
chr3:26744104_26744251	DNA		chr2:83141024_83141104	LINE
chr4:47304131_47304182	DNA		chr2:90235289_90235350	LINE
chr4:47304226_47304250	DNA		chr2:91581779_91581933	LINE
chr4:69199456_69199535	DNA		chr2:98321753_98321765	LINE
chr4:129468771_129468917	DNA		chr2:98321816_98321910	LINE
chr5:113735693_113735814	DNA		chr2:100204325_100204366	LINE
chr5:122355076_122355154	DNA		chr2:100204399_100204509	LINE
chr5:129960937_129960945	DNA		chr2:101233511_101233881	LINE
chr5:130040624_130040680	DNA		chr2:102037919_102038025	LINE
chr5:149265364_149265373	DNA		chr2:102648215_102648329	LINE
chr6:97649498_97649660	DNA		chr2:104324543_104324865	LINE
chr6:148520261_148520487	DNA		chr2:106120416_106120619	LINE
chr7:84717886_84718045	DNA		chr2:114707600_114707671	LINE
chr7:120751586_120751683	DNA		chr2:118569336_118569391	LINE
chr8:81561998_81562200	DNA		chr2:119801135_119801273	LINE
chr9:27574123_27574261	DNA		chr2:119944389_119944478	LINE
chr9:51325878_51326046	DNA		chr2:119944532_119944659	LINE
chr9:105251648_105251745	DNA		chr2:121707566_121707847	LINE
chr1:179503547_179503791	Unknown		chr2:121707844_121707916	LINE
chr10:10781687_10781810	Unknown		chr2:125253224_125253312	LINE
chr10:115213896_115213929	Unknown		chr2:126327215_126327491	LINE
chr11:26487000_26487140	Unknown		chr2:130199715_130199796	LINE
chr11:91288154_91288316	Unknown		chr2:130199857_130200113	LINE
chr12:107767446_107767606	Unknown		chr2:132060214_132060291	LINE
chr13:48123239_48123377	Unknown		chr2:135228977_135229031	LINE
chr14:78603693_78603873	Unknown		chr2:139670866_139670904	LINE
chr17:70044722_70044902	Unknown		chr2:139670947_139671091	LINE
chr19:28510974_28511052	Unknown		chr2:144059361_144059490	LINE
chr2:43672820_43673000	Unknown		chr2:144059580_144059621	LINE
chr2:156499205_156499291	Unknown		chr2:150831177_150831322	LINE
chr4:12909394_12909483	Unknown		chr2:150838692_150838911	LINE
chr6:100077964_100078114	Unknown		chr2:151492244_151492330	LINE
chr8:17465579_17465800	Unknown		chr2:153119067_153119308	LINE
			chr2:153998853_153998957	LINE
			chr2:154366305_154366570	LINE
			chr2:154366548_154366632	LINE
			chr2:155210609_155210721	LINE
			chr2:162062846_162062947	LINE
			chr2:164746313_164746429	LINE
			chr2:168723456_168723696	LINE
			chr2:168745760_168745839	LINE
			chr2:169290873_169291102	LINE
			chr2:169471771_169471841	LINE
			chr2:169627969_169628252	LINE
			chr2:170703439_170703452	LINE
			chr2:170703531_170703664	LINE
			chr2:171445942_171446042	LINE
			chr2:172281492_172281512	LINE
			chr2:173431827_173431912	LINE
			chr2:173759325_173759594	LINE
			chr2:178232410_178232434	LINE
			chr2:180180433_180180635	LINE
			chr2:181016894_181016982	LINE
			chr2:181362762_181362910	LINE
			chr3:7057886_7057903	LINE
			chr3:7385805_7386220	LINE
			chr3:7403606_7403649	LINE
			chr3:9008604_9008678	LINE
			chr3:11182064_11182164	LINE
			chr3:19314866_19314948	LINE
			chr3:21513044_21513104	LINE
			chr3:21597218_21597365	LINE
			chr3:21597455_21597604	LINE
			chr3:21793538_21793752	LINE
			chr3:23741932_23742205	LINE
			chr3:30773918_30774327	LINE
			chr3:32035989_32036091	LINE
			chr3:40017234_40017343	LINE
			chr3:40017368_40017383	LINE
			chr3:40817785_40817888	LINE
			chr3:40817927_40818005	LINE
			chr3:42597246_42597352	LINE
			chr3:44168495_44168615	LINE
			chr3:44795543_44795595	LINE
			chr3:45406257_45406427	LINE
			chr3:51536332_51536509	LINE
			chr3:53380396_53380492	LINE
			chr3:53990051_53990103	LINE
			chr3:58075498_58075565	LINE
			chr3:58493646_58493701	LINE
			chr3:62933200_62933349	LINE
			chr3:62933369_62933428	LINE
			chr3:64169961_64169972	LINE
			chr3:64339769_64339931	LINE
			chr3:64432074_64432087	LINE
			chr3:69144077_69144268	LINE
			chr3:73297979_73298190	LINE
			chr3:75849807_75849954	LINE
			chr3:75998861_75999052	LINE
			chr3:75999110_75999174	LINE
			chr3:76003786_76003792	LINE
			chr3:76003824_76004097	LINE
			chr3:76019776_76019793	LINE
			chr3:78182744_78182759	LINE
			chr3:79062349_79062577	LINE
			chr3:79062604_79062695	LINE
			chr3:84352765_84352815	LINE
			chr3:84363729_84364005	LINE
			chr3:85678163_85678321	LINE
			chr3:86263879_86264145	LINE
			chr3:86946936_86946992	LINE
			chr3:87312855_87312934	LINE
			chr3:89422780_89423173	LINE
			chr3:89961515_89961675	LINE
			chr3:90401822_90401973	LINE
			chr3:96048091_96048145	LINE
			chr3:100928351_100928592	LINE
			chr3:101151598_101151731	LINE
			chr3:101326613_101326803	LINE
			chr3:101607832_101607981	LINE
			chr3:104064111_104064401	LINE
			chr3:104074164_104074285	LINE
			chr3:106683976_106684218	LINE
			chr3:107028781_107029016	LINE
			chr3:107497427_107497447	LINE
			chr3:107515073_107515331	LINE
			chr3:108110916_108111086	LINE
			chr3:108147273_108147576	LINE
			chr3:115011958_115012127	LINE
			chr3:117596068_117596323	LINE
			chr3:118551667_118551800	LINE
			chr3:120207980_120208287	LINE
			chr3:126133653_126133734	LINE
			chr3:126193995_126194097	LINE
			chr3:126231117_126231553	LINE
			chr3:126445520_126445548	LINE
			chr3:126561040_126561682	LINE
			chr3:127136217_127136401	LINE
			chr3:127913081_127913190	LINE
			chr3:130898000_130898088	LINE
			chr3:138173758_138173935	LINE
			chr3:139527801_139528017	LINE
			chr3:142975247_142975295	LINE
			chr3:146506553_146506933	LINE
			chr3:147183278_147183283	LINE
			chr3:147422152_147422455	LINE
			chr3:147480997_147481154	LINE
			chr3:150464019_150464226	LINE
			chr3:154290431_154290637	LINE
			chr3:154456868_154457004	LINE
			chr3:156291766_156291832	LINE
			chr3:156940844_156941224	LINE
			chr4:4640506_4640574	LINE
			chr4:11462920_11462931	LINE
			chr4:11463113_11463171	LINE
			chr4:12538978_12539379	LINE
			chr4:15306410_15306411	LINE
			chr4:16731081_16731454	LINE
			chr4:17816783_17817025	LINE
			chr4:20216353_20216576	LINE
			chr4:24856137_24856187	LINE
			chr4:24902114_24902368	LINE
			chr4:25196739_25196947	LINE
			chr4:25197033_25197144	LINE
			chr4:25399273_25399420	LINE
			chr4:25399507_25399639	LINE
			chr4:31281448_31281565	LINE
			chr4:32167300_32167531	LINE
			chr4:32347802_32347814	LINE
			chr4:32347806_32347929	LINE
			chr4:32347984_32348140	LINE
			chr4:32610033_32610044	LINE
			chr4:33668587_33668633	LINE
			chr4:33853131_33853458	LINE
			chr4:34585428_34585498	LINE
			chr4:36068562_36068610	LINE
			chr4:39852248_39852318	LINE
			chr4:41534569_41534647	LINE
			chr4:41674577_41674639	LINE
			chr4:41747833_41747926	LINE
			chr4:41784587_41784660	LINE
			chr4:41995907_41995952	LINE
			chr4:42241375_42241398	LINE
			chr4:42382634_42382708	LINE
			chr4:42590797_42590822	LINE
			chr4:42636034_42636099	LINE
			chr4:42777156_42777193	LINE
			chr4:43071512_43071573	LINE
			chr4:45629643_45629743	LINE
			chr4:47363988_47364031	LINE
			chr4:48491295_48491374	LINE
			chr4:48491403_48491519	LINE
			chr4:48982254_48982568	LINE
			chr4:49124015_49124186	LINE
			chr4:49203000_49203286	LINE
			chr4:49300311_49300713	LINE
			chr4:52270428_52270627	LINE
			chr4:53160318_53160377	LINE
			chr4:54443335_54443511	LINE
			chr4:55173182_55173461	LINE
			chr4:57563051_57563167	LINE
			chr4:57610561_57611018	LINE
			chr4:62340296_62340553	LINE
			chr4:63316359_63316532	LINE
			chr4:63760497_63760577	LINE
			chr4:63921676_63921805	LINE
			chr4:64124288_64124318	LINE
			chr4:64159105_64159137	LINE
			chr4:64799276_64799354	LINE
			chr4:64884966_64885323	LINE
			chr4:66893667_66893902	LINE
			chr4:67682824_67682934	LINE
			chr4:71632098_71632387	LINE
			chr4:72567802_72568073	LINE
			chr4:72644548_72644599	LINE
			chr4:72644687_72644978	LINE
			chr4:75532794_75533001	LINE
			chr4:76529982_76530065	LINE
			chr4:80002865_80002934	LINE
			chr4:80563208_80563412	LINE
			chr4:81685624_81685640	LINE
			chr4:81685944_81685993	LINE
			chr4:86582975_86583238	LINE
			chr4:86599459_86599497	LINE
			chr4:87731875_87732112	LINE
			chr4:88360222_88360267	LINE
			chr4:94468003_94468013	LINE
			chr4:95031612_95031709	LINE
			chr4:96470502_96470655	LINE
			chr4:96470706_96470789	LINE
			chr4:97642166_97642393	LINE
			chr4:106353606_106353667	LINE
			chr4:107365599_107365724	LINE
			chr4:108596285_108596353	LINE
			chr4:108649380_108649459	LINE
			chr4:117750960_117751129	LINE
			chr4:118320282_118320401	LINE
			chr4:118341714_118341822	LINE
			chr4:119935229_119935261	LINE
			chr4:119977570_119977586	LINE
			chr4:123211441_123211465	LINE
			chr4:129559413_129559427	LINE
			chr4:129621696_129621801	LINE
			chr4:129621867_129622020	LINE
			chr4:129783920_129783960	LINE
			chr4:137296470_137296486	LINE
			chr4:139483365_139483377	LINE
			chr4:139483417_139483545	LINE
			chr4:140019537_140019655	LINE
			chr4:140803665_140803735	LINE
			chr4:141552752_141553153	LINE
			chr4:144541828_144542183	LINE
			chr4:148354578_148354652	LINE
			chr4:149700270_149700391	LINE
			chr4:151814504_151814662	LINE
			chr5:8235004_8235219	LINE
			chr5:9327211_9327259	LINE
			chr5:9362234_9362554	LINE
			chr5:9394330_9394442	LINE
			chr5:10707365_10707741	LINE
			chr5:14138811_14138815	LINE
			chr5:15974386_15974645	LINE
			chr5:15993724_15994062	LINE
			chr5:19064213_19064379	LINE
			chr5:19949281_19949331	LINE
			chr5:20884977_20885088	LINE
			chr5:20978550_20978873	LINE
			chr5:22458070_22458138	LINE
			chr5:29983327_29983446	LINE
			chr5:32660829_32661007	LINE
			chr5:36297406_36297426	LINE
			chr5:44626526_44626538	LINE
			chr5:48906238_48906623	LINE
			chr5:52253739_52254001	LINE
			chr5:52744206_52744248	LINE
			chr5:54075403_54075563	LINE
			chr5:55279668_55279690	LINE
			chr5:57147715_57147745	LINE
			chr5:65492509_65492578	LINE
			chr5:65492630_65492836	LINE
			chr5:65942823_65942898	LINE
			chr5:66912229_66912370	LINE
			chr5:67260983_67261044	LINE
			chr5:67261069_67261200	LINE
			chr5:69255601_69255629	LINE
			chr5:71085221_71085276	LINE
			chr5:81123388_81123400	LINE
			chr5:81123400_81123802	LINE
			chr5:81149099_81149320	LINE
			chr5:84589590_84589827	LINE
			chr5:87902551_87902607	LINE
			chr5:87909371_87909415	LINE
			chr5:89285172_89285278	LINE
			chr5:90372228_90372307	LINE
			chr5:92440805_92441135	LINE
			chr5:92693113_92693270	LINE
			chr5:99384634_99384897	LINE
			chr5:100635501_100635642	LINE
			chr5:102596159_102596330	LINE
			chr5:106134815_106135037	LINE
			chr5:107844372_107844779	LINE
			chr5:107873312_107873466	LINE
			chr5:107917959_107918283	LINE
			chr5:113420625_113420821	LINE
			chr5:113651211_113651279	LINE
			chr5:116914000_116914001	LINE
			chr5:117467947_117468182	LINE
			chr5:117845677_117845726	LINE
			chr5:119007575_119007756	LINE
			chr5:121834572_121834645	LINE
			chr5:124054410_124054440	LINE
			chr5:124797313_124797422	LINE
			chr5:125533095_125533263	LINE
			chr5:131592899_131593038	LINE
			chr5:132266046_132266144	LINE
			chr5:134213425_134213653	LINE
			chr5:134213662_134213666	LINE
			chr5:139985722_139985971	LINE
			chr5:140034687_140034855	LINE
			chr5:140557150_140557411	LINE
			chr5:140925366_140925638	LINE
			chr5:140925639_140925696	LINE
			chr5:140976285_140976536	LINE
			chr5:142861423_142861478	LINE
			chr5:143975785_143975913	LINE
			chr5:147238821_147238871	LINE
			chr5:149680642_149680840	LINE
			chr5:150152519_150152602	LINE
			chr6:6933300_6933519	LINE
			chr6:8330881_8331004	LINE
			chr6:8331091_8331414	LINE
			chr6:8375650_8375810	LINE
			chr6:11497302_11497451	LINE
			chr6:12567645_12567665	LINE
			chr6:12662567_12662905	LINE
			chr6:13325088_13325150	LINE
			chr6:13944551_13944602	LINE
			chr6:22543133_22543147	LINE
			chr6:22559752_22559863	LINE
			chr6:22559906_22560100	LINE
			chr6:22560106_22560139	LINE
			chr6:22560323_22560480	LINE
			chr6:25686491_25686896	LINE
			chr6:27687364_27687453	LINE
			chr6:28227222_28227413	LINE
			chr6:28411254_28411273	LINE
			chr6:30449775_30449787	LINE
			chr6:32338699_32338754	LINE
			chr6:32343832_32343884	LINE
			chr6:32343899_32344045	LINE
			chr6:32506484_32506553	LINE
			chr6:37709010_37709170	LINE
			chr6:42775118_42775229	LINE
			chr6:42775288_42775323	LINE
			chr6:43370562_43370802	LINE
			chr6:47534440_47534459	LINE
			chr6:47764443_47764551	LINE
			chr6:50395941_50396071	LINE
			chr6:54547342_54547464	LINE
			chr6:54607885_54608373	LINE
			chr6:55772772_55772833	LINE
			chr6:56190574_56190582	LINE
			chr6:56546482_56546745	LINE
			chr6:56571483_56571530	LINE
			chr6:57741705_57741739	LINE
			chr6:58946909_58946994	LINE
			chr6:59038659_59038791	LINE
			chr6:61022723_61023082	LINE
			chr6:61073567_61073838	LINE
			chr6:61953026_61953099	LINE
			chr6:62270215_62270596	LINE
			chr6:67452073_67452137	LINE
			chr6:70779693_70779881	LINE
			chr6:70849730_70849762	LINE
			chr6:73262047_73262336	LINE
			chr6:73997012_73997165	LINE
			chr6:77983408_77983409	LINE
			chr6:78111811_78112223	LINE
			chr6:82829497_82829523	LINE
			chr6:84855761_84856147	LINE
			chr6:85630171_85630340	LINE
			chr6:85731615_85731767	LINE
			chr6:87310630_87310886	LINE
			chr6:89568512_89568612	LINE
			chr6:91887729_91887888	LINE
			chr6:93633247_93633344	LINE
			chr6:93945721_93945836	LINE
			chr6:94731310_94731316	LINE
			chr6:96789600_96789657	LINE
			chr6:97313341_97313420	LINE
			chr6:98497826_98497952	LINE
			chr6:98935417_98935438	LINE
			chr6:103832509_103832780	LINE
			chr6:106251960_106252002	LINE
			chr6:107790626_107790639	LINE
			chr6:107790219_107790627	LINE
			chr6:110158860_110159263	LINE
			chr6:110159261_110159313	LINE
			chr6:112481026_112481062	LINE
			chr6:112481169_112481206	LINE
			chr6:112481277_112481314	LINE
			chr6:115975561_115975615	LINE
			chr6:116615875_116615953	LINE
			chr6:118043718_118043851	LINE
			chr6:118043876_118044099	LINE
			chr6:119079052_119079251	LINE
			chr6:119195401_119195670	LINE
			chr6:119661491_119661534	LINE
			chr6:120203244_120203302	LINE
			chr6:125679264_125679297	LINE
			chr6:125737591_125737785	LINE
			chr6:131394598_131394647	LINE
			chr6:136226365_136226431	LINE
			chr6:138666191_138666217	LINE
			chr6:140760639_140760734	LINE
			chr6:142303778_142303869	LINE
			chr6:142303908_142303928	LINE
			chr6:145183371_145183618	LINE
			chr6:149225299_149225337	LINE
			chr7:19688438_19688541	LINE
			chr7:25515397_25515463	LINE
			chr7:26684279_26684337	LINE
			chr7:26684521_26684596	LINE
			chr7:30873994_30874376	LINE
			chr7:31345252_31345313	LINE
			chr7:31735809_31736134	LINE
			chr7:55917306_55917596	LINE
			chr7:56415776_56415782	LINE
			chr7:59777073_59777199	LINE
			chr7:66003845_66003960	LINE
			chr7:66003969_66004219	LINE
			chr7:71312601_71312867	LINE
			chr7:71933782_71933853	LINE
			chr7:73025878_73025968	LINE
			chr7:73285982_73286351	LINE
			chr7:73703425_73703474	LINE
			chr7:73703503_73703612	LINE
			chr7:74759114_74759146	LINE
			chr7:74791592_74791692	LINE
			chr7:74791708_74791720	LINE
			chr7:75215014_75215046	LINE
			chr7:75215100_75215325	LINE
			chr7:76246640_76246905	LINE
			chr7:80101651_80101727	LINE
			chr7:80101356_80101628	LINE
			chr7:81054649_81054702	LINE
			chr7:82434777_82435071	LINE
			chr7:83074110_83074554	LINE
			chr7:91874345_91874367	LINE
			chr7:99316332_99316535	LINE
			chr7:101990838_101990902	LINE
			chr7:103017683_103017721	LINE
			chr7:106326883_106327072	LINE
			chr7:107096350_107096611	LINE
			chr7:107243398_107243481	LINE
			chr7:107243715_107243737	LINE
			chr7:108205858_108206199	LINE
			chr7:109108854_109108912	LINE
			chr7:112552738_112552813	LINE
			chr7:112783700_112783889	LINE
			chr7:116632848_116632965	LINE
			chr7:116707268_116707632	LINE
			chr7:117028766_117028968	LINE
			chr7:119142052_119142371	LINE
			chr7:120281308_120281562	LINE
			chr7:121724285_121724433	LINE
			chr7:123357686_123357706	LINE
			chr7:125974966_125975106	LINE
			chr7:126108434_126108468	LINE
			chr7:126108469_126108525	LINE
			chr7:127860128_127860392	LINE
			chr7:127861421_127861733	LINE
			chr7:127892894_127892937	LINE
			chr7:127893052_127893315	LINE
			chr7:128479352_128479358	LINE
			chr7:129311513_129311604	LINE
			chr7:132544358_132544418	LINE
			chr7:132929144_132929235	LINE
			chr7:132945112_132945406	LINE
			chr7:132945443_132945479	LINE
			chr7:132983183_132983500	LINE
			chr7:133530167_133530357	LINE
			chr7:135815390_135815557	LINE
			chr7:136324332_136324742	LINE
			chr7:137752569_137752893	LINE
			chr7:138524942_138525314	LINE
			chr7:139308917_139309043	LINE
			chr7:140049798_140049843	LINE
			chr7:141607365_141607384	LINE
			chr7:141607468_141607666	LINE
			chr7:148125726_148125833	LINE
			chr7:149098623_149098972	LINE
			chr7:149099061_149099083	LINE
			chr7:149106971_149107228	LINE
			chr7:149107236_149107396	LINE
			chr7:149586994_149587168	LINE
			chr7:149587251_149587352	LINE
			chr7:150554202_150554510	LINE
			chr8:6355709_6355933	LINE
			chr8:7415209_7415532	LINE
			chr8:8726719_8726813	LINE
			chr8:10728539_10728569	LINE
			chr8:13821573_13821869	LINE
			chr8:13821925_13821939	LINE
			chr8:18653743_18653839	LINE
			chr8:24372255_24372572	LINE
			chr8:27947956_27948120	LINE
			chr8:36770733_36770745	LINE
			chr8:42008906_42008984	LINE
			chr8:43528085_43528218	LINE
			chr8:43528222_43528445	LINE
			chr8:44059203_44059309	LINE
			chr8:55631851_55632200	LINE
			chr8:55681227_55681305	LINE
			chr8:61717429_61717693	LINE
			chr8:64475484_64475851	LINE
			chr8:75840549_75840797	LINE
			chr8:82773852_82773900	LINE
			chr8:85585833_85585892	LINE
			chr8:87749557_87749567	LINE
			chr8:87966150_87966432	LINE
			chr8:91216482_91216489	LINE
			chr8:91239289_91239357	LINE
			chr8:93971862_93971939	LINE
			chr8:94175474_94175571	LINE
			chr8:96080612_96080771	LINE
			chr8:96631546_96631709	LINE
			chr8:96631799_96631832	LINE
			chr8:97751490_97751600	LINE
			chr8:97959307_97959399	LINE
			chr8:98274145_98274290	LINE
			chr8:108597292_108597477	LINE
			chr8:108699369_108699433	LINE
			chr8:109991730_109991903	LINE
			chr8:112540755_112541009	LINE
			chr8:114072329_114072564	LINE
			chr8:114317246_114317351	LINE
			chr8:114317417_114317496	LINE
			chr8:119896898_119897052	LINE
			chr8:120414964_120415055	LINE
			chr8:124966359_124966491	LINE
			chr8:129077650_129077960	LINE
			chr9:8061672_8061753	LINE
			chr9:8061868_8061883	LINE
			chr9:8062247_8062467	LINE
			chr9:8123016_8123112	LINE
			chr9:9093279_9093432	LINE
			chr9:10722351_10722412	LINE
			chr9:12380902_12380967	LINE
			chr9:13878762_13879054	LINE
			chr9:15536642_15536814	LINE
			chr9:17641156_17641237	LINE
			chr9:17641285_17641370	LINE
			chr9:24346659_24346730	LINE
			chr9:25744960_25745097	LINE
			chr9:27061502_27061740	LINE
			chr9:27509061_27509066	LINE
			chr9:30535111_30535376	LINE
			chr9:30567345_30567635	LINE
			chr9:34309940_34309954	LINE
			chr9:34968365_34968586	LINE
			chr9:36300821_36300902	LINE
			chr9:36300924_36300997	LINE
			chr9:36828842_36828969	LINE
			chr9:40213172_40213283	LINE
			chr9:42940798_42940892	LINE
			chr9:43234943_43235168	LINE
			chr9:45859663_45859771	LINE
			chr9:46688759_46688988	LINE
			chr9:46688989_46688996	LINE
			chr9:46812642_46812753	LINE
			chr9:46895458_46895503	LINE
			chr9:47238585_47238699	LINE
			chr9:47238800_47238845	LINE
			chr9:49508943_49509018	LINE
			chr9:49765312_49765394	LINE
			chr9:50195961_50196047	LINE
			chr9:55599976_55600516	LINE
			chr9:56593965_56594010	LINE
			chr9:60568302_60568601	LINE
			chr9:61326605_61326628	LINE
			chr9:62035651_62035791	LINE
			chr9:62790044_62790051	LINE
			chr9:66134768_66135024	LINE
			chr9:66547921_66548066	LINE
			chr9:68632716_68632796	LINE
			chr9:72512900_72513015	LINE
			chr9:73642382_73642522	LINE
			chr9:75656152_75656208	LINE
			chr9:75811420_75811450	LINE
			chr9:78360071_78360311	LINE
			chr9:79273130_79273498	LINE
			chr9:79275505_79275572	LINE
			chr9:79275815_79275824	LINE
			chr9:79372863_79373122	LINE
			chr9:79373161_79373273	LINE
			chr9:80089449_80089546	LINE
			chr9:80089539_80089617	LINE
			chr9:80199859_80199931	LINE
			chr9:83085504_83085769	LINE
			chr9:85305672_85305716	LINE
			chr9:89611223_89611272	LINE
			chr9:94619716_94619887	LINE
			chr9:95686527_95686616	LINE
			chr9:97623276_97623318	LINE
			chr9:97637160_97637276	LINE
			chr9:97706532_97706771	LINE
			chr9:98895085_98895149	LINE
			chr9:98895342_98895458	LINE
			chr9:100751159_100751402	LINE
			chr9:101103278_101103294	LINE
			chr9:101563942_101564158	LINE
			chr9:104270693_104270797	LINE
			chr9:105263511_105263700	LINE
			chr9:110213715_110213794	LINE
			chr9:111048379_111048442	LINE
			chr9:116717975_116718075	LINE
			chrX:9507916_9508080	LINE
			chrX:13086343_13086727	LINE
			chrX:13304552_13304778	LINE
			chrX:13305424_13305800	LINE
			chrX:13777237_13777435	LINE
			chrX:13777431_13777624	LINE
			chrX:14639387_14639521	LINE
			chrX:16106235_16106387	LINE
			chrX:18233077_18233127	LINE
			chrX:19045433_19045815	LINE
			chrX:19582130_19582380	LINE
			chrX:21257698_21257748	LINE
			chrX:21540851_21541007	LINE
			chrX:31635684_31635734	LINE
			chrX:34218289_34218468	LINE
			chrX:34281694_34281758	LINE
			chrX:34281760_34281823	LINE
			chrX:38301353_38301409	LINE
			chrX:39157732_39157946	LINE
			chrX:50280896_50281146	LINE
			chrX:57652488_57652541	LINE
			chrX:58179190_58179248	LINE
			chrX:63895099_63895350	LINE
			chrX:64838524_64838756	LINE
			chrX:71675684_71675983	LINE
			chrX:71676005_71676096	LINE
			chrX:71848630_71848689	LINE
			chrX:73844488_73844520	LINE
			chrX:75803161_75803204	LINE
			chrX:92311209_92311578	LINE
			chrX:100942664_100943137	LINE
			chrX:108481613_108481936	LINE
			chrX:116017882_116018128	LINE
			chrX:123303022_123303113	LINE
			chrX:125590972_125591086	LINE
			chrX:125591213_125591300	LINE
			chrX:127324515_127324593	LINE
			chrX:129046248_129046525	LINE
			chrX:139917677_139917800	LINE
			chrX:140017708_140017760	LINE
			chrX:140511619_140511830	LINE
			chrX:140609432_140609444	LINE
			chrX:146952276_146952621	LINE
			chrX:153042055_153042276	LINE
			chrX:159097127_159097468	LINE
			chrX:163525019_163525095	LINE
			chrX:163525767_163525977	LINE
			chrX:163972627_163972728	LINE
			chrX:163972726_163972835	LINE
			chrX:165114026_165114095	LINE
			chrY:2652389_2652457	LINE
			chr1:4810254_4810349	SINE
			chr1:4935695_4935767	SINE
			chr1:5222524_5222673	SINE
			chr1:9934522_9934542	SINE
			chr1:10747339_10747503	SINE
			chr1:13068142_13068178	SINE
			chr1:14349670_14349855	SINE
			chr1:14349877_14350046	SINE
			chr1:21772894_21773008	SINE
			chr1:21778635_21778699	SINE
			chr1:23902091_23902241	SINE
			chr1:30895767_30895912	SINE
			chr1:34074892_34074933	SINE
			chr1:34113393_34113468	SINE
			chr1:36359519_36359543	SINE
			chr1:36359544_36359622	SINE
			chr1:36497311_36497342	SINE
			chr1:36738006_36738071	SINE
			chr1:37119093_37119162	SINE
			chr1:37236736_37236852	SINE
			chr1:38334532_38334576	SINE
			chr1:38475705_38475788	SINE
			chr1:51808711_51808796	SINE
			chr1:54053768_54053873	SINE
			chr1:58678848_58678943	SINE
			chr1:59568334_59568362	SINE
			chr1:59568334_59568373	SINE
			chr1:61203037_61203136	SINE
			chr1:61203330_61203540	SINE
			chr1:61598271_61598337	SINE
			chr1:62804099_62804266	SINE
			chr1:62822314_62822342	SINE
			chr1:64122871_64122989	SINE
			chr1:68470983_68471177	SINE
			chr1:68666077_68666109	SINE
			chr1:69542119_69542379	SINE
			chr1:69847159_69847269	SINE
			chr1:71860994_71861053	SINE
			chr1:72189184_72189200	SINE
			chr1:72587480_72587610	SINE
			chr1:72633757_72633878	SINE
			chr1:74364534_74364573	SINE
			chr1:74364792_74364864	SINE
			chr1:74643097_74643121	SINE
			chr1:75121002_75121010	SINE
			chr1:75137218_75137221	SINE
			chr1:75222391_75222551	SINE
			chr1:75222556_75222564	SINE
			chr1:75257940_75258053	SINE
			chr1:78848942_78848965	SINE
			chr1:79810213_79810246	SINE
			chr1:79884303_79884378	SINE
			chr1:82751315_82751330	SINE
			chr1:82864450_82864525	SINE
			chr1:83758963_83758970	SINE
			chr1:84843555_84843667	SINE
			chr1:84956929_84957061	SINE
			chr1:85303782_85303841	SINE
			chr1:87443055_87443181	SINE
			chr1:88322110_88322173	SINE
			chr1:88457200_88457279	SINE
			chr1:89217411_89217443	SINE
			chr1:89680430_89680534	SINE
			chr1:89680542_89680615	SINE
			chr1:92727604_92727652	SINE
			chr1:93035212_93035352	SINE
			chr1:95322362_95322474	SINE
			chr1:95322372_95322507	SINE
			chr1:97348531_97348591	SINE
			chr1:98770121_98770198	SINE
			chr1:107013237_107013251	SINE
			chr1:108082312_108082549	SINE
			chr1:108171209_108171220	SINE
			chr1:108171223_108171315	SINE
			chr1:109409467_109409481	SINE
			chr1:112883740_112883937	SINE
			chr1:112883942_112884087	SINE
			chr1:118094517_118094783	SINE
			chr1:118186249_118186286	SINE
			chr1:123364825_123364854	SINE
			chr1:129739528_129739597	SINE
			chr1:129742701_129742752	SINE
			chr1:130094585_130094859	SINE
			chr1:132590168_132590249	SINE
			chr1:133046022_133046119	SINE
			chr1:133374625_133374650	SINE
			chr1:133418382_133418535	SINE
			chr1:134720612_134720700	SINE
			chr1:135032551_135032704	SINE
			chr1:135032894_135032943	SINE
			chr1:135825258_135825276	SINE
			chr1:136486977_136487004	SINE
			chr1:136487502_136487597	SINE
			chr1:136733929_136734134	SINE
			chr1:137038125_137038217	SINE
			chr1:137258365_137258412	SINE
			chr1:137403773_137403797	SINE
			chr1:137403939_137404038	SINE
			chr1:137445924_137445998	SINE
			chr1:137454152_137454261	SINE
			chr1:137623178_137623304	SINE
			chr1:138630443_138630542	SINE
			chr1:138630461_138630542	SINE
			chr1:141243085_141243177	SINE
			chr1:153093816_153093866	SINE
			chr1:153094039_153094081	SINE
			chr1:153094082_153094161	SINE
			chr1:153167997_153168162	SINE
			chr1:154578128_154578230	SINE
			chr1:154950270_154950306	SINE
			chr1:154997490_154997528	SINE
			chr1:155037086_155037146	SINE
			chr1:155698897_155698950	SINE
			chr1:155788630_155788719	SINE
			chr1:156165206_156165322	SINE
			chr1:156797630_156797700	SINE
			chr1:156797779_156797832	SINE
			chr1:157076542_157076556	SINE
			chr1:157260170_157260182	SINE
			chr1:157347400_157347511	SINE
			chr1:157459957_157460023	SINE
			chr1:159387989_159387992	SINE
			chr1:159388002_159388105	SINE
			chr1:159388039_159388132	SINE
			chr1:159904057_159904145	SINE
			chr1:160412272_160412307	SINE
			chr1:160756808_160757082	SINE
			chr1:162176859_162176977	SINE
			chr1:162183356_162183431	SINE
			chr1:166439426_166439663	SINE
			chr1:167390973_167390988	SINE
			chr1:167559039_167559059	SINE
			chr1:169011971_169011984	SINE
			chr1:171431080_171431133	SINE
			chr1:176567937_176567997	SINE
			chr1:176722529_176722581	SINE
			chr1:177249105_177249201	SINE
			chr1:177289943_177289977	SINE
			chr1:177303879_177303953	SINE
			chr1:179205488_179205674	SINE
			chr1:180241207_180241308	SINE
			chr1:180278602_180278625	SINE
			chr1:180278681_180278784	SINE
			chr1:180278836_180278903	SINE
			chr1:180527130_180527222	SINE
			chr1:182179981_182179999	SINE
			chr1:183008927_183008936	SINE
			chr1:184842781_184842903	SINE
			chr1:188117358_188117406	SINE
			chr1:188117598_188117663	SINE
			chr1:192715501_192715617	SINE
			chr1:192715616_192715736	SINE
			chr1:193257684_193257763	SINE
			chr1:193520562_193520612	SINE
			chr1:193686435_193686450	SINE
			chr1:193884361_193884394	SINE
			chr1:193884547_193884645	SINE
			chr1:194866052_194866087	SINE
			chr10:5864259_5864282	SINE
			chr10:7447033_7447140	SINE
			chr10:7447309_7447331	SINE
			chr10:8601224_8601395	SINE
			chr10:9597926_9598045	SINE
			chr10:11083641_11083721	SINE
			chr10:12639423_12639538	SINE
			chr10:14033117_14033221	SINE
			chr10:14033119_14033239	SINE
			chr10:17238938_17239058	SINE
			chr10:20006980_20007058	SINE
			chr10:20184312_20184337	SINE
			chr10:20184377_20184421	SINE
			chr10:20184614_20184777	SINE
			chr10:21324083_21324134	SINE
			chr10:21862399_21862535	SINE
			chr10:29690854_29690966	SINE
			chr10:35876153_35876350	SINE
			chr10:39537615_39537676	SINE
			chr10:39537727_39537730	SINE
			chr10:40456258_40456447	SINE
			chr10:42759524_42759527	SINE
			chr10:42885507_42885768	SINE
			chr10:43237731_43237788	SINE
			chr10:44794618_44794758	SINE
			chr10:51864344_51864386	SINE
			chr10:53672246_53672425	SINE
			chr10:55474935_55475031	SINE
			chr10:58825963_58825982	SINE
			chr10:59406723_59406804	SINE
			chr10:59406808_59406951	SINE
			chr10:59406971_59407033	SINE
			chr10:59422999_59423156	SINE
			chr10:59423190_59423202	SINE
			chr10:59423213_59423324	SINE
			chr10:59484520_59484664	SINE
			chr10:59825629_59825895	SINE
			chr10:60549679_60549860	SINE
			chr10:60549865_60550014	SINE
			chr10:60551239_60551257	SINE
			chr10:60991521_60991606	SINE
			chr10:62185739_62185807	SINE
			chr10:62185820_62185838	SINE
			chr10:66487568_66487730	SINE
			chr10:66578221_66578225	SINE
			chr10:69063824_69063858	SINE
			chr10:69158912_69158952	SINE
			chr10:69646553_69646704	SINE
			chr10:70669524_70669530	SINE
			chr10:70809898_70809927	SINE
			chr10:74651638_74651673	SINE
			chr10:74651674_74651678	SINE
			chr10:76586422_76586432	SINE
			chr10:77789760_77789770	SINE
			chr10:79371039_79371052	SINE
			chr10:79913126_79913236	SINE
			chr10:80024734_80024843	SINE
			chr10:80195100_80195213	SINE
			chr10:80286469_80286561	SINE
			chr10:80668386_80668439	SINE
			chr10:84301329_84301507	SINE
			chr10:84314279_84314388	SINE
			chr10:84980732_84980824	SINE
			chr10:85481632_85481737	SINE
			chr10:85920836_85920870	SINE
			chr10:87335669_87335780	SINE
			chr10:89363162_89363247	SINE
			chr10:90569861_90570017	SINE
			chr10:90617355_90617479	SINE
			chr10:90617504_90617665	SINE
			chr10:91796038_91796146	SINE
			chr10:92918117_92918158	SINE
			chr10:93031498_93031608	SINE
			chr10:93952406_93952483	SINE
			chr10:94028945_94029037	SINE
			chr10:94334710_94334779	SINE
			chr10:94334855_94334959	SINE
			chr10:95541744_95541762	SINE
			chr10:95541744_95541782	SINE
			chr10:96098053_96098117	SINE
			chr10:96121084_96121148	SINE
			chr10:96121170_96121318	SINE
			chr10:96162572_96162671	SINE
			chr10:98568441_98568636	SINE
			chr10:103251117_103251256	SINE
			chr10:104701121_104701225	SINE
			chr10:107815821_107815827	SINE
			chr10:108329519_108329588	SINE
			chr10:110309404_110309537	SINE
			chr10:110614204_110614218	SINE
			chr10:110620380_110620446	SINE
			chr10:111091268_111091404	SINE
			chr10:114749600_114749640	SINE
			chr10:115570427_115570541	SINE
			chr10:115588052_115588149	SINE
			chr10:116545756_116545873	SINE
			chr10:116807226_116807349	SINE
			chr10:116852937_116852977	SINE
			chr10:119023096_119023216	SINE
			chr10:120489335_120489568	SINE
			chr10:126560675_126560822	SINE
			chr10:127649812_127649948	SINE
			chr10:127747062_127747067	SINE
			chr10:128313509_128313610	SINE
			chr11:3054172_3054263	SINE
			chr11:3054306_3054372	SINE
			chr11:3054401_3054407	SINE
			chr11:3099730_3099784	SINE
			chr11:3329062_3329073	SINE
			chr11:4896555_4896557	SINE
			chr11:4924627_4924641	SINE
			chr11:5013715_5013890	SINE
			chr11:5073271_5073372	SINE
			chr11:6252810_6252834	SINE
			chr11:6413877_6413958	SINE
			chr11:6413973_6414055	SINE
			chr11:8379178_8379215	SINE
			chr11:8577157_8577181	SINE
			chr11:17026872_17026934	SINE
			chr11:17036101_17036156	SINE
			chr11:20766766_20766883	SINE
			chr11:22740391_22740454	SINE
			chr11:22764278_22764314	SINE
			chr11:23127235_23127351	SINE
			chr11:23127241_23127379	SINE
			chr11:23280476_23280556	SINE
			chr11:23280633_23280796	SINE
			chr11:24650415_24650524	SINE
			chr11:25652818_25653041	SINE
			chr11:28733899_28734004	SINE
			chr11:29752379_29752469	SINE
			chr11:30830410_30830514	SINE
			chr11:31568116_31568155	SINE
			chr11:32481119_32481157	SINE
			chr11:32567680_32567831	SINE
			chr11:32567936_32567973	SINE
			chr11:33420094_33420133	SINE
			chr11:35757794_35757847	SINE
			chr11:37193039_37193117	SINE
			chr11:44280849_44280990	SINE
			chr11:44508273_44508394	SINE
			chr11:44547459_44547486	SINE
			chr11:46128063_46128177	SINE
			chr11:50239753_50239922	SINE
			chr11:50361272_50361337	SINE
			chr11:50361298_50361342	SINE
			chr11:51445574_51445797	SINE
			chr11:51744831_51744912	SINE
			chr11:51745088_51745155	SINE
			chr11:53953645_53953820	SINE
			chr11:54167194_54167325	SINE
			chr11:54679337_54679371	SINE
			chr11:54766610_54766695	SINE
			chr11:55270494_55270576	SINE
			chr11:55270845_55270924	SINE
			chr11:55270933_55270964	SINE
			chr11:57779556_57779589	SINE
			chr11:57779746_57779840	SINE
			chr11:59023185_59023255	SINE
			chr11:61196440_61196470	SINE
			chr11:61387133_61387199	SINE
			chr11:61387270_61387477	SINE
			chr11:64556225_64556319	SINE
			chr11:66727787_66727880	SINE
			chr11:66838280_66838392	SINE
			chr11:67325801_67325908	SINE
			chr11:67704239_67704298	SINE
			chr11:67704564_67704636	SINE
			chr11:67777731_67777877	SINE
			chr11:67777881_67778058	SINE
			chr11:68532907_68532961	SINE
			chr11:71899908_71899963	SINE
			chr11:72378063_72378204	SINE
			chr11:72378242_72378264	SINE
			chr11:72477348_72477419	SINE
			chr11:72477598_72477754	SINE
			chr11:74388165_74388198	SINE
			chr11:74614612_74614694	SINE
			chr11:75042542_75042557	SINE
			chr11:75042563_75042665	SINE
			chr11:75378289_75378332	SINE
			chr11:75427191_75427321	SINE
			chr11:75500078_75500168	SINE
			chr11:75557006_75557236	SINE
			chr11:75557237_75557321	SINE
			chr11:76290528_76290530	SINE
			chr11:76446427_76446507	SINE
			chr11:76446550_76446658	SINE
			chr11:76892328_76892337	SINE
			chr11:77298509_77298511	SINE
			chr11:77432489_77432544	SINE
			chr11:77570853_77570995	SINE
			chr11:77912388_77912417	SINE
			chr11:77912626_77912683	SINE
			chr11:77932577_77932640	SINE
			chr11:78053403_78053525	SINE
			chr11:79130471_79130525	SINE
			chr11:79130709_79130760	SINE
			chr11:79418384_79418515	SINE
			chr11:79424678_79424782	SINE
			chr11:79625710_79625726	SINE
			chr11:79625727_79625854	SINE
			chr11:79863948_79864025	SINE
			chr11:80778616_80778795	SINE
			chr11:82650908_82650997	SINE
			chr11:82660264_82660292	SINE
			chr11:82660463_82660628	SINE
			chr11:83154293_83154362	SINE
			chr11:83230242_83230258	SINE
			chr11:83230542_83230591	SINE
			chr11:83410316_83410385	SINE
			chr11:83571377_83571505	SINE
			chr11:86292485_86292656	SINE
			chr11:86801455_86801616	SINE
			chr11:86882053_86882142	SINE
			chr11:86882179_86882281	SINE
			chr11:86882761_86882791	SINE
			chr11:87513012_87513025	SINE
			chr11:87513034_87513234	SINE
			chr11:87750637_87750675	SINE
			chr11:87828430_87828547	SINE
			chr11:88830733_88830791	SINE
			chr11:94392956_94393056	SINE
			chr11:94541117_94541192	SINE
			chr11:95341553_95341715	SINE
			chr11:95992706_95992766	SINE
			chr11:97456680_97456746	SINE
			chr11:97756340_97756519	SINE
			chr11:97802656_97802744	SINE
			chr11:98173988_98174072	SINE
			chr11:99109603_99109724	SINE
			chr11:100237430_100237442	SINE
			chr11:100406335_100406412	SINE
			chr11:100406517_100406708	SINE
			chr11:100613883_100614112	SINE
			chr11:100685873_100685894	SINE
			chr11:100685989_100686145	SINE
			chr11:100704784_100704891	SINE
			chr11:100705173_100705304	SINE
			chr11:100839093_100839151	SINE
			chr11:100839152_100839217	SINE
			chr11:100976858_100976894	SINE
			chr11:101268551_101268621	SINE
			chr11:102765515_102765536	SINE
			chr11:102861794_102861867	SINE
			chr11:102861865_102861959	SINE
			chr11:103269242_103269266	SINE
			chr11:106969825_106969857	SINE
			chr11:106969885_106969943	SINE
			chr11:107340457_107340492	SINE
			chr11:108246473_108246529	SINE
			chr11:108615630_108615794	SINE
			chr11:108879067_108879097	SINE
			chr11:109724812_109724919	SINE
			chr11:111129852_111129917	SINE
			chr11:113391534_113391587	SINE
			chr11:113394134_113394288	SINE
			chr11:113677023_113677093	SINE
			chr11:114584780_114584822	SINE
			chr11:114599382_114599493	SINE
			chr11:114599434_114599508	SINE
			chr11:114905721_114905806	SINE
			chr11:115261515_115261663	SINE
			chr11:115641069_115641079	SINE
			chr11:116481602_116481648	SINE
			chr11:116962569_116962571	SINE
			chr11:117132012_117132081	SINE
			chr11:118090863_118090865	SINE
			chr11:120696114_120696258	SINE
			chr12:3375108_3375124	SINE
			chr12:3399926_3400031	SINE
			chr12:3400037_3400183	SINE
			chr12:3916578_3916709	SINE
			chr12:4058876_4058965	SINE
			chr12:4084066_4084070	SINE
			chr12:4084205_4084318	SINE
			chr12:4197641_4197700	SINE
			chr12:4201913_4201981	SINE
			chr12:4450339_4450368	SINE
			chr12:4564886_4564955	SINE
			chr12:5356066_5356218	SINE
			chr12:11128733_11128944	SINE
			chr12:11131550_11131627	SINE
			chr12:13404819_13404919	SINE
			chr12:16012494_16012520	SINE
			chr12:16970347_16970546	SINE
			chr12:17155871_17155985	SINE
			chr12:25485694_25485718	SINE
			chr12:27986582_27986620	SINE
			chr12:27986685_27986786	SINE
			chr12:30028840_30028905	SINE
			chr12:30584769_30584846	SINE
			chr12:30703051_30703252	SINE
			chr12:33134660_33134698	SINE
			chr12:35550266_35550297	SINE
			chr12:36942954_36943189	SINE
			chr12:44214521_44214542	SINE
			chr12:44214637_44214707	SINE
			chr12:45310284_45310333	SINE
			chr12:52504966_52504999	SINE
			chr12:52780471_52780509	SINE
			chr12:53229737_53229868	SINE
			chr12:53229876_53229901	SINE
			chr12:55929461_55929521	SINE
			chr12:58280138_58280177	SINE
			chr12:69433658_69433860	SINE
			chr12:69433870_69433900	SINE
			chr12:73194110_73194123	SINE
			chr12:73194325_73194403	SINE
			chr12:73333294_73333440	SINE
			chr12:74888800_74888938	SINE
			chr12:78301846_78301881	SINE
			chr12:78435307_78435328	SINE
			chr12:78522643_78522680	SINE
			chr12:80160652_80160727	SINE
			chr12:81298807_81298826	SINE
			chr12:81298914_81299048	SINE
			chr12:81299066_81299087	SINE
			chr12:81533973_81533998	SINE
			chr12:81647000_81647106	SINE
			chr12:81647113_81647209	SINE
			chr12:82030507_82030616	SINE
			chr12:82740194_82740302	SINE
			chr12:83776757_83777010	SINE
			chr12:83879389_83879468	SINE
			chr12:83879583_83879702	SINE
			chr12:84844785_84844903	SINE
			chr12:84844945_84845006	SINE
			chr12:84845007_84845072	SINE
			chr12:85576923_85576993	SINE
			chr12:85625824_85625858	SINE
			chr12:86234144_86234240	SINE
			chr12:86711230_86711337	SINE
			chr12:86711399_86711487	SINE
			chr12:86711490_86711542	SINE
			chr12:86924332_86924460	SINE
			chr12:87176160_87176185	SINE
			chr12:89726369_89726426	SINE
			chr12:90136660_90136692	SINE
			chr12:92278928_92279109	SINE
			chr12:100034043_100034122	SINE
			chr12:100174038_100174043	SINE
			chr12:100207027_100207279	SINE
			chr12:101314144_101314278	SINE
			chr12:101470303_101470338	SINE
			chr12:101600763_101600820	SINE
			chr12:102053231_102053339	SINE
			chr12:103279357_103279595	SINE
			chr12:103310264_103310282	SINE
			chr12:103668448_103668474	SINE
			chr12:103668859_103668902	SINE
			chr12:103706549_103706642	SINE
			chr12:103787754_103787843	SINE
			chr12:103958458_103958627	SINE
			chr12:103958542_103958627	SINE
			chr12:104503521_104503640	SINE
			chr12:104503662_104503732	SINE
			chr12:106763077_106763180	SINE
			chr12:106909424_106909486	SINE
			chr12:106945217_106945226	SINE
			chr12:106945275_106945293	SINE
			chr12:106945402_106945453	SINE
			chr12:108151169_108151278	SINE
			chr12:108267447_108267456	SINE
			chr12:109682303_109682327	SINE
			chr12:110149964_110150083	SINE
			chr12:117583355_117583425	SINE
			chr12:117583435_117583619	SINE
			chr12:117660173_117660380	SINE
			chr13:3372477_3372531	SINE
			chr13:3372532_3372668	SINE
			chr13:4752961_4753113	SINE
			chr13:12347103_12347123	SINE
			chr13:12347299_12347398	SINE
			chr13:13554261_13554312	SINE
			chr13:20443934_20443988	SINE
			chr13:21433033_21433060	SINE
			chr13:21435446_21435540	SINE
			chr13:23959613_23959673	SINE
			chr13:29280878_29280954	SINE
			chr13:29441382_29441425	SINE
			chr13:29476495_29476505	SINE
			chr13:30288523_30288618	SINE
			chr13:30288650_30288846	SINE
			chr13:35275889_35275927	SINE
			chr13:35563170_35563206	SINE
			chr13:35563230_35563253	SINE
			chr13:35860831_35861015	SINE
			chr13:36663120_36663190	SINE
			chr13:37835315_37835443	SINE
			chr13:37842340_37842358	SINE
			chr13:39250288_39250323	SINE
			chr13:40978922_40978933	SINE
			chr13:40978934_40978950	SINE
			chr13:40980275_40980325	SINE
			chr13:41030011_41030098	SINE
			chr13:41030235_41030304	SINE
			chr13:41594165_41594190	SINE
			chr13:41713970_41713981	SINE
			chr13:43076335_43076349	SINE
			chr13:43105886_43105917	SINE
			chr13:43152095_43152160	SINE
			chr13:43279061_43279190	SINE
			chr13:43383499_43383591	SINE
			chr13:43791040_43791181	SINE
			chr13:44592216_44592285	SINE
			chr13:44626068_44626112	SINE
			chr13:44704145_44704273	SINE
			chr13:44718544_44718596	SINE
			chr13:46661321_46661439	SINE
			chr13:47304920_47304977	SINE
			chr13:48222527_48222580	SINE
			chr13:48829318_48829436	SINE
			chr13:48829582_48829610	SINE
			chr13:48851086_48851100	SINE
			chr13:49107807_49107817	SINE
			chr13:49204401_49204499	SINE
			chr13:49785449_49785490	SINE
			chr13:51257400_51257456	SINE
			chr13:51380328_51380387	SINE
			chr13:54378631_54378700	SINE
			chr13:55247304_55247311	SINE
			chr13:55466467_55466488	SINE
			chr13:55507250_55507301	SINE
			chr13:56000001_56000086	SINE
			chr13:56243225_56243316	SINE
			chr13:57653612_57653641	SINE
			chr13:57885160_57885190	SINE
			chr13:59160529_59160673	SINE
			chr13:59643288_59643334	SINE
			chr13:63014356_63014403	SINE
			chr13:64187455_64187615	SINE
			chr13:66105341_66105441	SINE
			chr13:66105483_66105560	SINE
			chr13:70797311_70797394	SINE
			chr13:74153009_74153207	SINE
			chr13:77643377_77643571	SINE
			chr13:80968352_80968446	SINE
			chr13:84385970_84386065	SINE
			chr13:93074275_93074394	SINE
			chr13:95447587_95447604	SINE
			chr13:96311846_96311893	SINE
			chr13:96330618_96330703	SINE
			chr13:98769064_98769193	SINE
			chr13:98770507_98770669	SINE
			chr13:100266459_100266517	SINE
			chr13:100331987_100332142	SINE
			chr13:101491475_101491482	SINE
			chr13:101491950_101491959	SINE
			chr13:103574087_103574157	SINE
			chr13:104525931_104525975	SINE
			chr13:104714798_104714915	SINE
			chr13:108811581_108811617	SINE
			chr13:115043795_115043860	SINE
			chr13:115044004_115044077	SINE
			chr13:118129660_118129720	SINE
			chr14:6525411_6525471	SINE
			chr14:9076433_9076532	SINE
			chr14:9076537_9076607	SINE
[truncated: 3,729 more rows]

## Sheet: ATAC_peak_distribution
Supplementary Data 2b - Distribution of classes of the TE that resides in transcription factor binding sites or ATAC-seq peaks (Fig. 4d)
Each row shows the position of ATAC-seq peaks which overlap with TE-derived de novo motifs, and TE class of the TEs to which it belongs.
de novo 1			de novo 2			de novo 3
peak_position	TE_class		peak_position	TE_class		peak_position	TE_class
chr1_4322371_4322870	LINE		chr1_5894850_5895349	LINE		chr1_6707728_6708227	LINE
chr1_8771081_8771580	LINE		chr1_9794394_9794893	LINE		chr1_12324268_12324767	LINE
chr1_9794394_9794893	LINE		chr1_10825708_10826207	LINE		chr1_16423432_16423931	LINE
chr1_9852408_9852907	LINE		chr1_12300620_12301119	LINE		chr1_23960651_23961150	LINE
chr1_11437307_11437806	LINE		chr1_13557421_13557920	LINE		chr1_26914407_26914906	LINE
chr1_12545971_12546470	LINE		chr1_13589391_13589890	LINE		chr1_34924031_34924530	LINE
chr1_13557421_13557920	LINE		chr1_13647750_13648249	LINE		chr1_47320562_47321061	LINE
chr1_15284306_15284805	LINE		chr1_13742407_13742906	LINE		chr1_49956210_49956709	LINE
chr1_16708060_16708559	LINE		chr1_15170171_15170670	LINE		chr1_66484611_66485110	LINE
chr1_21000330_21000829	LINE		chr1_16423432_16423931	LINE		chr1_90826131_90826630	LINE
chr1_21424767_21425266	LINE		chr1_18138930_18139429	LINE		chr1_91313429_91313928	LINE
chr1_22023209_22023708	LINE		chr1_22357927_22358426	LINE		chr1_94343458_94343957	LINE
chr1_31948663_31949162	LINE		chr1_22976456_22976955	LINE		chr1_98698129_98698628	LINE
chr1_35720409_35720908	LINE		chr1_23950230_23950729	LINE		chr1_106692528_106693027	LINE
chr1_35797317_35797816	LINE		chr1_26914407_26914906	LINE		chr1_109294396_109294895	LINE
chr1_36492501_36493000	LINE		chr1_27501430_27501929	LINE		chr1_112649745_112650244	LINE
chr1_36915418_36915917	LINE		chr1_29379296_29379795	LINE		chr1_120382088_120382587	LINE
chr1_37395820_37396319	LINE		chr1_30290680_30291179	LINE		chr1_127503834_127504333	LINE
chr1_38118918_38119417	LINE		chr1_35754052_35754551	LINE		chr1_143688430_143688929	LINE
chr1_43462090_43462589	LINE		chr1_36858056_36858555	LINE		chr1_148965934_148966433	LINE
chr1_47176454_47176953	LINE		chr1_40601446_40601945	LINE		chr1_151622873_151623372	LINE
chr1_47320562_47321061	LINE		chr1_43450756_43451255	LINE		chr1_155701980_155702479	LINE
chr1_49956210_49956709	LINE		chr1_44287512_44288011	LINE		chr1_156367838_156368337	LINE
chr1_50418125_50418624	LINE		chr1_46650509_46651008	LINE		chr1_157219983_157220482	LINE
chr1_50863418_50863917	LINE		chr1_51852572_51853071	LINE		chr1_161589473_161589972	LINE
chr1_51852572_51853071	LINE		chr1_52582546_52583045	LINE		chr1_167233617_167234116	LINE
chr1_54010284_54010783	LINE		chr1_52954497_52954996	LINE		chr1_178245161_178245660	LINE
chr1_55435837_55436336	LINE		chr1_54652953_54653452	LINE		chr1_178629936_178630435	LINE
chr1_56711737_56712236	LINE		chr1_60674997_60675496	LINE		chr1_180296288_180296787	LINE
chr1_56757710_56758209	LINE		chr1_60905870_60906369	LINE		chr1_189683204_189683703	LINE
chr1_57291012_57291511	LINE		chr1_63898182_63898681	LINE		chr2_7350797_7351296	LINE
chr1_57531661_57532160	LINE		chr1_64946366_64946865	LINE		chr2_8554667_8555166	LINE
chr1_58102244_58102743	LINE		chr1_66150967_66151466	LINE		chr2_16570205_16570704	LINE
chr1_58625193_58625692	LINE		chr1_71895089_71895588	LINE		chr2_19681220_19681719	LINE
chr1_60905870_60906369	LINE		chr1_76484020_76484519	LINE		chr2_25728496_25728995	LINE
chr1_61247678_61248177	LINE		chr1_92161705_92162204	LINE		chr2_38989550_38990049	LINE
chr1_65498861_65499360	LINE		chr1_93877250_93877749	LINE		chr2_41835989_41836488	LINE
chr1_66361864_66362363	LINE		chr1_94415476_94415975	LINE		chr2_58823749_58824248	LINE
chr1_66853463_66853962	LINE		chr1_99712534_99713033	LINE		chr2_62298288_62298787	LINE
chr1_70746957_70747456	LINE		chr1_100075596_100076095	LINE		chr2_69878912_69879411	LINE
chr1_71895089_71895588	LINE		chr1_100423458_100423957	LINE		chr2_78726368_78726867	LINE
chr1_75881062_75881561	LINE		chr1_102076574_102077073	LINE		chr2_90235067_90235566	LINE
chr1_76617182_76617681	LINE		chr1_106138133_106138632	LINE		chr2_91815427_91815926	LINE
chr1_76789886_76790385	LINE		chr1_109882115_109882614	LINE		chr2_112442426_112442925	LINE
chr1_78834901_78835400	LINE		chr1_112595565_112596064	LINE		chr2_114161122_114161621	LINE
chr1_83355639_83356138	LINE		chr1_120181852_120182351	LINE		chr2_116468132_116468631	LINE
chr1_84173111_84173610	LINE		chr1_126053967_126054466	LINE		chr2_127922528_127923027	LINE
chr1_84317888_84318387	LINE		chr1_127292040_127292539	LINE		chr2_128965593_128966092	LINE
chr1_84460874_84461373	LINE		chr1_128338647_128339146	LINE		chr2_129472723_129473222	LINE
chr1_84529316_84529815	LINE		chr1_129978467_129978966	LINE		chr2_136068118_136068617	LINE
chr1_92161705_92162204	LINE		chr1_133393704_133394203	LINE		chr2_143130129_143130628	LINE
chr1_98673636_98674135	LINE		chr1_136088606_136089105	LINE		chr2_144112837_144113336	LINE
chr1_99080485_99080984	LINE		chr1_137599276_137599775	LINE		chr2_147448759_147449258	LINE
chr1_100423458_100423957	LINE		chr1_144803299_144803798	LINE		chr2_147987701_147988200	LINE
chr1_101709956_101710455	LINE		chr1_145070392_145070891	LINE		chr2_148160400_148160899	LINE
chr1_102076574_102077073	LINE		chr1_145260136_145260635	LINE		chr2_149368548_149369047	LINE
chr1_104774756_104775255	LINE		chr1_145539876_145540375	LINE		chr2_156869212_156869711	LINE
chr1_111826178_111826677	LINE		chr1_147555033_147555532	LINE		chr2_158569366_158569865	LINE
chr1_112400946_112401445	LINE		chr1_153419722_153420221	LINE		chr2_158666495_158666994	LINE
chr1_113730527_113731026	LINE		chr1_153611252_153611751	LINE		chr2_171199007_171199506	LINE
chr1_116449304_116449803	LINE		chr1_153957203_153957702	LINE		chr3_9454896_9455395	LINE
chr1_120382088_120382587	LINE		chr1_155891822_155892321	LINE		chr3_9500537_9501036	LINE
chr1_121074328_121074827	LINE		chr1_156436725_156437224	LINE		chr3_25609410_25609909	LINE
chr1_121701116_121701615	LINE		chr1_156621893_156622392	LINE		chr3_26632092_26632591	LINE
chr1_123257669_123258168	LINE		chr1_158695291_158695790	LINE,LTR		chr3_50828576_50829075	LINE
chr1_129916830_129917329	LINE		chr1_159664468_159664967	LINE		chr3_57685405_57685904	LINE
chr1_130677859_130678358	LINE		chr1_161029177_161029676	LINE		chr3_85346569_85347068	LINE
chr1_133388892_133389391	LINE		chr1_161980921_161981420	LINE		chr3_94857564_94858063	LINE
chr1_133760358_133760857	LINE		chr1_164490039_164490538	LINE		chr3_100694058_100694557	LINE
chr1_133984811_133985310	LINE		chr1_164749466_164749965	LINE		chr3_107061247_107061746	LINE
chr1_135882622_135883121	LINE		chr1_166288131_166288630	LINE		chr3_107610118_107610617	LINE
chr1_138047934_138048433	LINE		chr1_174380816_174381315	LINE		chr3_122632622_122633121	LINE
chr1_139032624_139033123	LINE		chr1_180330119_180330618	LINE		chr3_127556354_127556853	LINE
chr1_143679776_143680275	LINE		chr1_186681108_186681607	LINE		chr3_128324297_128324796	LINE
chr1_143863252_143863751	LINE		chr1_189074683_189075182	LINE		chr3_143397558_143398057	LINE
chr1_143896038_143896537	LINE		chr1_194199898_194200397	LINE		chr3_146801558_146802057	LINE
chr1_144761423_144761922	LINE		chr1_196707939_196708438	LINE		chr4_14465849_14466348	LINE
chr1_144803299_144803798	LINE		chr2_5748152_5748651	LINE		chr4_18192581_18193080	LINE
chr1_146227218_146227717	LINE		chr2_6227784_6228283	LINE		chr4_19563123_19563622	LINE
chr1_147191841_147192340	LINE		chr2_6592665_6593164	LINE		chr4_25976887_25977386	LINE
chr1_147861652_147862151	LINE		chr2_6972157_6972656	LINE		chr4_35635917_35636416	LINE
chr1_148965934_148966433	LINE		chr2_9993517_9994016	LINE		chr4_36547951_36548450	LINE
chr1_150481442_150481941	LINE		chr2_12076254_12076753	LINE		chr4_57180301_57180800	LINE
chr1_152780690_152781189	LINE		chr2_13133791_13134290	LINE		chr4_69671503_69672002	LINE
chr1_152929792_152930291	LINE		chr2_16021467_16021966	LINE		chr4_85691536_85692035	LINE
chr1_153873946_153874445	LINE		chr2_17497050_17497549	LINE		chr4_97833311_97833810	LINE
chr1_153900822_153901321	LINE		chr2_19801035_19801534	LINE		chr4_117551286_117551785	LINE
chr1_156099860_156100359	LINE		chr2_20640666_20641165	LINE		chr4_117734516_117735015	LINE
chr1_156182635_156183134	LINE		chr2_20674842_20675341	LINE		chr4_119123208_119123707	LINE
chr1_156367838_156368337	LINE		chr2_22615872_22616371	LINE		chr4_127795140_127795639	LINE
chr1_159575959_159576458	LINE,SINE		chr2_29975128_29975627	LINE		chr4_134201007_134201506	LINE
chr1_164937971_164938470	LINE		chr2_32535400_32535899	LINE		chr4_134276024_134276523	LINE
chr1_167002149_167002648	LINE,LTR		chr2_33197659_33198158	LINE		chr4_138598476_138598975	LINE
chr1_168100956_168101455	LINE		chr2_35752439_35752938	LINE		chr4_149224865_149225364	LINE
chr1_168680277_168680776	LINE		chr2_38236000_38236499	LINE		chr5_12715010_12715509	LINE
chr1_168808073_168808572	LINE		chr2_41835989_41836488	LINE		chr5_19688954_19689453	LINE
chr1_169049313_169049812	LINE		chr2_42479603_42480102	LINE		chr5_27361258_27361757	LINE
chr1_170123423_170123922	LINE		chr2_43508683_43509182	LINE		chr5_29571073_29571572	LINE
chr1_174546799_174547298	LINE		chr2_52365550_52366049	LINE		chr5_31092272_31092771	LINE
chr1_174883747_174884246	LINE		chr2_57987778_57988277	LINE		chr5_34595623_34596122	LINE
chr1_175733092_175733591	LINE		chr2_62518860_62519359	LINE		chr5_37248747_37249246	LINE
chr1_175810456_175810955	LINE		chr2_65891998_65892497	LINE		chr5_38343275_38343774	LINE
chr1_175872748_175873247	LINE		chr2_67324864_67325363	LINE		chr5_53670501_53671000	LINE
chr1_177067654_177068153	LINE		chr2_68942494_68942993	LINE		chr5_55132641_55133140	LINE
chr1_177513009_177513508	LINE		chr2_70147466_70147965	LINE		chr5_57475510_57476009	LINE
chr1_178245161_178245660	LINE		chr2_70510689_70511188	LINE		chr5_64131229_64131728	LINE
chr1_178870115_178870614	LINE		chr2_71802260_71802759	LINE,LTR		chr5_88941923_88942422	LINE
chr1_179495752_179496251	LINE		chr2_72101113_72101612	LINE		chr5_99205822_99206321	LINE
chr1_180191583_180192082	LINE		chr2_75895327_75895826	LINE		chr5_100006915_100007414	LINE
chr1_180361646_180362145	LINE		chr2_78766368_78766867	LINE		chr5_106106045_106106544	LINE
chr1_183823873_183824372	LINE		chr2_79945175_79945674	LINE		chr5_107749689_107750188	LINE
chr1_186894194_186894693	LINE		chr2_85647752_85648251	LINE		chr5_117336638_117337137	LINE
chr1_187166227_187166726	LINE		chr2_86460000_86460499	LINE		chr5_123011125_123011624	LINE
chr1_187786492_187786991	LINE		chr2_86601086_86601585	LINE		chr5_128287166_128287665	LINE
chr1_189589248_189589747	LINE		chr2_86906299_86906798	LINE		chr5_147866354_147866853	LINE
chr1_189683204_189683703	LINE		chr2_87483209_87483708	LINE		chr6_11490705_11491204	LINE
chr1_192036987_192037486	LINE		chr2_89384652_89385151	LINE		chr6_21789880_21790379	LINE
chr1_193620221_193620720	LINE		chr2_89745134_89745633	LINE		chr6_40294114_40294613	LINE
chr1_195236405_195236904	LINE		chr2_91907684_91908183	LINE		chr6_42203018_42203517	LINE
chr2_6088849_6089348	LINE		chr2_92610182_92610681	LINE		chr6_44245963_44246462	LINE
chr2_6927884_6928383	LINE		chr2_93593375_93593874	LINE		chr6_61531685_61532184	LINE
chr2_7472826_7473325	LINE		chr2_93769042_93769541	LINE		chr6_65371879_65372378	LINE
chr2_8003506_8004005	LINE		chr2_94980295_94980794	LINE		chr6_73261712_73262211	LINE
chr2_8070651_8071150	LINE		chr2_96320809_96321308	LINE		chr6_81616026_81616525	LINE
chr2_8343137_8343636	LINE		chr2_97130410_97130909	LINE		chr6_85506677_85507176	LINE
chr2_8553725_8554224	LINE		chr2_97980713_97981212	LINE		chr6_94718302_94718801	LINE
chr2_8554667_8555166	LINE		chr2_104777266_104777765	LINE		chr6_97485837_97486336	LINE
chr2_11687258_11687757	LINE		chr2_105854133_105854632	LINE		chr6_103598917_103599416	LINE
chr2_13116014_13116513	LINE		chr2_106013025_106013524	LINE		chr6_107545315_107545814	LINE
chr2_14350470_14350969	LINE		chr2_106056354_106056853	LINE		chr6_107595702_107596201	LINE
chr2_15980564_15981063	LINE		chr2_106357431_106357930	LINE		chr6_111145024_111145523	LINE
chr2_16272448_16272947	LINE		chr2_109752681_109753180	LINE		chr6_117252744_117253243	LINE
chr2_17497050_17497549	LINE		chr2_110440044_110440543	LINE		chr6_127564289_127564788	LINE
chr2_19684543_19685042	LINE		chr2_110739440_110739939	LINE		chr6_133825894_133826393	LINE
chr2_20834155_20834654	LINE		chr2_113905006_113905505	LINE		chr6_137266943_137267442	LINE
chr2_23709490_23709989	LINE		chr2_114419243_114419742	LINE		chr6_140895162_140895661	LINE
chr2_23964542_23965041	LINE		chr2_116443089_116443588	LINE		chr7_56432620_56433119	LINE
chr2_24524080_24524579	LINE		chr2_117277045_117277544	LINE		chr7_63716190_63716689	LINE
chr2_28115983_28116482	LINE		chr2_123740473_123740972	LINE		chr7_65034201_65034700	LINE
chr2_32888747_32889246	LINE		chr2_124132077_124132576	LINE		chr7_68914696_68915195	LINE
chr2_38048256_38048755	LINE		chr2_125835125_125835624	LINE		chr7_70675966_70676465	LINE
chr2_39013426_39013925	LINE		chr2_128355478_128355977	LINE		chr7_71733859_71734358	LINE
chr2_39554849_39555348	LINE		chr2_128631073_128631572	LINE		chr7_72078752_72079251	LINE
chr2_42539740_42540239	LINE		chr2_129472723_129473222	LINE		chr7_72255881_72256380	LINE
chr2_42803502_42804001	LINE		chr2_129813257_129813756	LINE		chr7_75815067_75815566	LINE
chr2_42880001_42880500	LINE		chr2_130776337_130776836	LINE		chr7_108782046_108782545	LINE
chr2_43104149_43104648	LINE		chr2_131870595_131871094	LINE		chr7_114598522_114599021	LINE
chr2_44515303_44515802	LINE		chr2_135427855_135428354	LINE		chr7_118132878_118133377	LINE
chr2_49513143_49513642	LINE		chr2_136532763_136533262	LINE		chr7_120521562_120522061	LINE
chr2_49702375_49702874	LINE		chr2_138500394_138500893	LINE		chr7_121301378_121301877	LINE
chr2_50664663_50665162	LINE		chr2_139678861_139679360	LINE		chr7_124219051_124219550	LINE
chr2_52762138_52762637	LINE		chr2_139732393_139732892	LINE		chr7_124261646_124262145	LINE
chr2_53656025_53656524	LINE		chr2_140347188_140347687	LINE		chr7_130073926_130074425	LINE
chr2_54375330_54375829	LINE		chr2_140649863_140650362	LINE		chr7_143326787_143327286	LINE
chr2_57839141_57839640	LINE		chr2_143288570_143289069	LINE		chr7_146169099_146169598	LINE
chr2_58261241_58261740	LINE		chr2_144112837_144113336	LINE		chr8_7449203_7449702	LINE
chr2_58466094_58466593	LINE		chr2_144210483_144210982	LINE		chr8_13693982_13694481	LINE
chr2_58830722_58831221	LINE		chr2_144272338_144272837	LINE		chr8_36791698_36792197	LINE
chr2_59009892_59010391	LINE		chr2_147448759_147449258	LINE		chr8_40675040_40675539	LINE
chr2_59970590_59971089	LINE		chr2_148160400_148160899	LINE		chr8_41466763_41467262	LINE
chr2_62298288_62298787	LINE		chr2_151339496_151339995	LINE		chr8_42437122_42437621	LINE
chr2_65211106_65211605	LINE		chr2_151559027_151559526	LINE		chr8_53457685_53458184	LINE
chr2_65490466_65490965	LINE		chr2_151756087_151756586	LINE		chr8_58305237_58305736	LINE
chr2_66028221_66028720	LINE		chr2_153505656_153506155	LINE		chr8_63894371_63894870	LINE
chr2_68625886_68626385	LINE		chr2_155571145_155571644	LINE		chr8_69246743_69247242	LINE
chr2_69878912_69879411	LINE		chr2_157235581_157236080	LINE		chr8_69632100_69632599	LINE
chr2_70139446_70139945	LINE		chr2_158009053_158009552	LINE		chr8_70204796_70205295	LINE
chr2_72857649_72858148	LINE		chr2_158569366_158569865	LINE		chr8_87081747_87082246	LINE
chr2_76304672_76305171	LINE		chr2_162125594_162126093	LINE		chr8_98896565_98897064	LINE
chr2_76349373_76349872	LINE		chr2_164346253_164346752	LINE		chr8_115245291_115245790	LINE
chr2_77991817_77992316	LINE		chr2_167002620_167003119	LINE		chr8_119210334_119210833	LINE
chr2_78130286_78130785	LINE		chr2_170565370_170565869	LINE		chr9_9093120_9093619	LINE
chr2_78484845_78485344	LINE		chr2_171199007_171199506	LINE		chr9_23990665_23991164	LINE
chr2_79998194_79998693	LINE		chr2_171413071_171413570	LINE		chr9_25378360_25378859	LINE
chr2_80349980_80350479	LINE		chr2_171746424_171746923	LINE		chr9_27415460_27415959	LINE
chr2_80461990_80462489	LINE		chr2_174845642_174846141	LINE		chr9_29424552_29425051	LINE
chr2_85728718_85729217	LINE		chr3_9500537_9501036	LINE		chr9_30328605_30329104	LINE
chr2_89835799_89836298	LINE		chr3_13560867_13561366	LINE		chr9_30923155_30923654	LINE
chr2_91579558_91580057	LINE		chr3_18127866_18128365	LINE		chr9_34060172_34060671	LINE
chr2_101359980_101360479	LINE		chr3_20033534_20034033	LINE		chr9_37079847_37080346	LINE
chr2_103246331_103246830	LINE		chr3_20817694_20818193	LINE		chr9_43708635_43709134	LINE
chr2_103509108_103509607	LINE		chr3_20985072_20985571	LINE		chr9_43818912_43819411	LINE
chr2_104777266_104777765	LINE		chr3_21047055_21047554	LINE		chr9_67748093_67748592	LINE
chr2_105575364_105575863	LINE		chr3_24991150_24991649	LINE		chr9_75371384_75371883	LINE
chr2_106056354_106056853	LINE		chr3_25609410_25609909	LINE		chr9_82729343_82729842	LINE
chr2_106357431_106357930	LINE		chr3_25757133_25757632	LINE		chr9_82736187_82736686	LINE
chr2_108635162_108635661	LINE		chr3_26000050_26000549	LINE		chr9_86369577_86370076	LINE
chr2_109988035_109988534	LINE		chr3_29090526_29091025	LINE		chr9_100436179_100436678	LINE
chr2_110440044_110440543	LINE		chr3_29116851_29117350	LINE		chr10_4422938_4423437	LINE
chr2_110769194_110769693	LINE		chr3_30281088_30281587	LINE		chr10_7342037_7342536	LINE
chr2_112133076_112133575	LINE		chr3_31332015_31332514	LINE		chr10_13888741_13889240	LINE
chr2_114419243_114419742	LINE		chr3_33162856_33163355	LINE		chr10_53026680_53027179	LINE
chr2_115647994_115648493	LINE		chr3_37342050_37342549	LINE		chr10_53035588_53036087	LINE
chr2_116269919_116270418	LINE		chr3_39033722_39034221	LINE		chr10_55887526_55888025	LINE
chr2_116965312_116965811	LINE		chr3_39393263_39393762	LINE		chr10_57986624_57987123	LINE
chr2_117150724_117151223	LINE		chr3_47904667_47905166	LINE		chr10_58251233_58251732	LINE
chr2_118559145_118559644	LINE		chr3_52315283_52315782	LINE		chr10_58612457_58612956	LINE
chr2_119690142_119690641	LINE		chr3_53114886_53115385	LINE		chr10_63170417_63170916	LINE
chr2_121660657_121661156	LINE		chr3_54046979_54047478	LINE		chr10_75011178_75011677	LINE
chr2_123753631_123754130	LINE		chr3_54470738_54471237	LINE		chr10_75163917_75164416	LINE
chr2_125649225_125649724	LINE		chr3_55157061_55157560	LINE		chr10_86610804_86611303	LINE
chr2_129905561_129906060	LINE		chr3_55735603_55736102	LINE		chr10_89792541_89793040	LINE
chr2_130776337_130776836	LINE		chr3_61998353_61998852	LINE		chr10_90419416_90419915	LINE
chr2_131365562_131366061	LINE		chr3_63441767_63442266	LINE		chr10_90526798_90527297	LINE
chr2_132323141_132323640	LINE		chr3_63640812_63641311	LINE		chr10_93230902_93231401	LINE
chr2_132719381_132719880	LINE		chr3_65009833_65010332	LINE		chr10_95966840_95967339	LINE
chr2_132752925_132753424	LINE		chr3_65035489_65035988	LINE		chr10_97314076_97314575	LINE
chr2_138049826_138050325	LINE		chr3_66040376_66040875	LINE		chr10_98343296_98343795	LINE
chr2_138570547_138571046	LINE		chr3_67932508_67933007	LINE		chr10_102920500_102920999	LINE
chr2_142451192_142451691	LINE		chr3_70354586_70355085	LINE		chr10_107073511_107074010	LINE
chr2_143231458_143231957	LINE		chr3_73138731_73139230	LINE		chr10_107488656_107489155	LINE
chr2_143577790_143578289	LINE		chr3_74546392_74546891	LINE,SINE		chr10_115510862_115511361	LINE
chr2_144125529_144126028	LINE		chr3_78520518_78521017	LINE		chr10_118953331_118953830	LINE
chr2_150629886_150630385	LINE		chr3_79964043_79964542	LINE		chr10_121966314_121966813	LINE
chr2_152593243_152593742	LINE		chr3_82299568_82300067	LINE		chr10_127068862_127069361	LINE
chr2_152873710_152874209	LINE		chr3_83051267_83051766	LINE		chr11_5779871_5780370	LINE
chr2_153788614_153789113	LINE		chr3_84204711_84205210	LINE		chr11_5938935_5939434	LINE
chr2_155333812_155334311	LINE		chr3_85387144_85387643	LINE		chr11_6932205_6932704	LINE
chr2_156869212_156869711	LINE		chr3_89959913_89960412	LINE,LTR		chr11_16200607_16201106	LINE
chr2_157272777_157273276	LINE		chr3_92183397_92183896	LINE		chr11_30866529_30867028	LINE
chr2_158266861_158267360	LINE		chr3_92711461_92711960	LINE		chr11_31746828_31747327	LINE
chr2_161370921_161371420	LINE		chr3_96861441_96861940	LINE		chr11_35849868_35850367	LINE
chr2_162415470_162415969	LINE		chr3_103318068_103318567	LINE		chr11_43212864_43213363	LINE
chr2_163278381_163278880	LINE		chr3_103987729_103988228	LINE		chr11_54589397_54589896	LINE
chr2_164232961_164233460	LINE		chr3_105321415_105321914	LINE		chr11_67307689_67308188	LINE
chr2_166561006_166561505	LINE		chr3_106709452_106709951	LINE		chr11_79413606_79414105	LINE
chr2_167962538_167963037	LINE		chr3_107061247_107061746	LINE		chr11_79427717_79428216	LINE
chr2_168365091_168365590	LINE		chr3_116233765_116234264	LINE		chr11_94758306_94758805	LINE
chr2_168448608_168449107	LINE		chr3_117389287_117389786	LINE		chr11_98629916_98630415	LINE
chr2_169812672_169813171	LINE		chr3_120143911_120144410	LINE		chr11_102434060_102434559	LINE
chr2_171746424_171746923	LINE		chr3_123170558_123171057	LINE		chr12_5388803_5389302	LINE
chr2_173253450_173253949	LINE		chr3_125883116_125883615	LINE		chr12_7235185_7235684	LINE
chr2_173837244_173837743	LINE		chr3_126692563_126693062	LINE		chr12_12355554_12356053	LINE
chr2_173984424_173984923	LINE		chr3_129093271_129093770	LINE		chr12_29594687_29595186	LINE
chr2_178493142_178493641	LINE		chr3_129798102_129798601	LINE		chr12_33140923_33141422	LINE
chr2_179587301_179587800	LINE		chr3_130968403_130968902	LINE		chr12_42694960_42695459	LINE
chr2_180522218_180522717	LINE		chr3_131670463_131670962	LINE		chr12_43248877_43249376	LINE
chr2_180800570_180801069	LINE		chr3_132411740_132412239	LINE		chr12_48771373_48771872	LINE
chr3_8998951_8999450	LINE		chr3_132903821_132904320	LINE		chr12_54520919_54521418	LINE
chr3_13560867_13561366	LINE		chr3_135834411_135834910	LINE		chr12_60352333_60352832	LINE
chr3_13734393_13734892	LINE		chr3_138650855_138651354	LINE		chr12_83811459_83811958	LINE
chr3_17416230_17416729	LINE		chr3_141248064_141248563	LINE		chr13_11939853_11940352	LINE
chr3_20896990_20897489	LINE		chr3_143940562_143941061	LINE		chr13_15784190_15784689	LINE
chr3_21154953_21155452	LINE		chr3_144416004_144416503	LINE		chr13_24503468_24503967	LINE
chr3_23031608_23032107	LINE		chr3_144673711_144674210	LINE		chr13_25920457_25920956	LINE
chr3_23427924_23428423	LINE		chr3_151931900_151932399	LINE		chr13_35603933_35604432	LINE
chr3_26659672_26660171	LINE		chr3_153179767_153180266	LINE		chr13_49681412_49681911	LINE
chr3_30825561_30826060	LINE,SINE		chr3_157793239_157793738	LINE		chr13_59944190_59944689	LINE
chr3_32869045_32869544	LINE		chr3_158119465_158119964	LINE		chr13_70871574_70872073	LINE
chr3_33162856_33163355	LINE		chr3_159387449_159387948	LINE		chr13_71009862_71010361	LINE
chr3_33634439_33634938	LINE		chr4_6316940_6317439	LINE		chr13_76200012_76200511	LINE
chr3_36972107_36972606	LINE		chr4_8143639_8144138	LINE		chr13_81403457_81403956	LINE
chr3_40927367_40927866	LINE		chr4_18003480_18003979	LINE		chr13_95905693_95906192	LINE
chr3_41321037_41321536	LINE		chr4_22129704_22130203	LINE		chr13_99101965_99102464	LINE
chr3_41787232_41787731	LINE		chr4_24962223_24962722	LINE		chr13_101685483_101685982	LINE
chr3_42172813_42173312	LINE		chr4_26086398_26086897	LINE		chr13_101906319_101906818	LINE
chr3_45859798_45860297	LINE		chr4_26421349_26421848	LINE		chr13_104297565_104298064	LINE
chr3_46211398_46211897	LINE		chr4_28625229_28625728	LINE		chr13_107558852_107559351	LINE
chr3_46562630_46563129	LINE		chr4_29773713_29774212	LINE		chr13_107613740_107614239	LINE
chr3_47152308_47152807	LINE		chr4_36560499_36560998	LINE		chr13_109163425_109163924	LINE
chr3_51689334_51689833	LINE		chr4_40260994_40261493	LINE		chr14_9292960_9293459	LINE
chr3_54014006_54014505	LINE		chr4_40867685_40868184	LINE		chr14_28290953_28291452	LINE
chr3_54085610_54086109	LINE		chr4_45712473_45712972	LINE		chr14_31048745_31049244	LINE
chr3_56837833_56838332	LINE		chr4_46369307_46369806	LINE		chr14_32652987_32653486	LINE
chr3_56974498_56974997	LINE		chr4_46807400_46807899	LINE		chr14_40111698_40112197	LINE
chr3_57007242_57007741	LINE		chr4_46940334_46940833	LINE		chr14_41798079_41798578	LINE
chr3_58970689_58971188	LINE		chr4_48100168_48100667	LINE		chr14_41846574_41847073	LINE
chr3_65538456_65538955	LINE		chr4_48355647_48356146	LINE		chr14_52631799_52632298	LINE
chr3_67665404_67665903	LINE		chr4_49223393_49223892	LINE		chr14_67157324_67157823	LINE
chr3_67932508_67933007	LINE		chr4_51898333_51898832	LINE		chr14_72005793_72006292	LINE
chr3_69711762_69712261	LINE		chr4_52543293_52543792	LINE		chr14_80293419_80293918	LINE
chr3_75910252_75910751	LINE		chr4_52876979_52877478	LINE		chr14_101965947_101966446	LINE
chr3_78520518_78521017	LINE		chr4_53179965_53180464	LINE		chr14_103478545_103479044	LINE
chr3_79092893_79093392	LINE		chr4_53516625_53517124	LINE		chr14_104062067_104062566	LINE
chr3_79114129_79114628	LINE		chr4_57152165_57152664	LINE		chr14_113138305_113138804	LINE
chr3_79273338_79273837	LINE		chr4_61764400_61764899	LINE		chr14_116672461_116672960	LINE
chr3_82071515_82072014	LINE		chr4_62980543_62981042	LINE		chr15_5144137_5144636	LINE
chr3_82571309_82571808	LINE		chr4_65356212_65356711	LINE		chr15_11359956_11360455	LINE
chr3_84710334_84710833	LINE		chr4_68413551_68414050	LINE		chr15_23015716_23016215	LINE
chr3_85830403_85830902	LINE		chr4_68850478_68850977	LINE		chr15_23141673_23142172	LINE
chr3_87884242_87884741	LINE		chr4_69666386_69666885	LINE		chr15_25992439_25992938	LINE
chr3_89163547_89164046	LINE		chr4_70112913_70113412	LINE		chr15_30268861_30269360	LINE
chr3_90553411_90553910	LINE		chr4_70467766_70468265	LINE		chr15_47363463_47363962	LINE
chr3_96861441_96861940	LINE		chr4_71882769_71883268	LINE		chr15_54103413_54103912	LINE
chr3_98974569_98975068	LINE		chr4_71977299_71977798	LINE		chr15_67819451_67819950	LINE
chr3_100641047_100641546	LINE		chr4_74211657_74212156	LINE		chr15_68569770_68570269	LINE
chr3_100839852_100840351	LINE		chr4_74618021_74618520	LINE		chr15_73921067_73921566	LINE
chr3_100977911_100978410	LINE		chr4_77490351_77490850	LINE		chr15_73966333_73966832	LINE
chr3_101676943_101677442	LINE		chr4_81171002_81171501	LINE		chr15_82153253_82153752	LINE
chr3_103328210_103328709	LINE		chr4_83507596_83508095	LINE		chr15_88026803_88027302	LINE
chr3_104475390_104475889	LINE		chr4_84510185_84510684	LINE		chr15_91584946_91585445	LINE
chr3_109027393_109027892	LINE		chr4_87511534_87512033	LINE		chr15_96032361_96032860	LINE
chr3_111759917_111760416	LINE		chr4_87589933_87590432	LINE		chr16_25513628_25514127	LINE
chr3_116886684_116887183	LINE		chr4_88947556_88948055	LINE		chr16_35537644_35538143	LINE
chr3_120365217_120365716	LINE		chr4_94541424_94541923	LINE		chr16_37663912_37664411	LINE
chr3_121045148_121045647	LINE		chr4_95591334_95591833	LINE		chr16_48825603_48826102	LINE
chr3_121321442_121321941	LINE		chr4_98524888_98525387	LINE		chr16_49813121_49813620	LINE
chr3_123102993_123103492	LINE		chr4_99767181_99767680	LINE		chr16_58605121_58605620	LINE
chr3_127072387_127072886	LINE		chr4_101297774_101298273	LINE		chr16_58883729_58884228	LINE
chr3_127913232_127913731	LINE		chr4_101849109_101849608	LINE		chr16_59762848_59763347	LINE
chr3_129093271_129093770	LINE		chr4_103718618_103719117	LINE		chr16_63768970_63769469	LINE
chr3_132387092_132387591	LINE		chr4_103794697_103795196	LINE,LTR		chr16_83253824_83254323	LINE
chr3_135139464_135139963	LINE		chr4_104211169_104211668	LINE		chr17_12054072_12054571	LINE
chr3_138665618_138666117	LINE		chr4_105011363_105011862	LINE		chr17_26505425_26505924	LINE
chr3_143933140_143933639	LINE		chr4_105044913_105045412	LINE		chr17_31776533_31777032	LINE
chr3_143982226_143982725	LINE		chr4_106823573_106824072	LINE		chr17_54838105_54838604	LINE
chr3_144221886_144222385	LINE		chr4_109582838_109583337	LINE		chr17_57486323_57486822	LINE
chr3_147759019_147759518	LINE		chr4_114098647_114099146	LINE		chr17_60190516_60191015	LINE
chr3_149264235_149264734	LINE		chr4_116083982_116084481	LINE		chr17_64516968_64517467	LINE
chr3_153782087_153782586	LINE		chr4_120284305_120284804	LINE		chr17_65750162_65750661	LINE
chr3_157899523_157900022	LINE		chr4_120532427_120532926	LINE		chr17_70408965_70409464	LINE
chr4_5957520_5958019	LINE		chr4_125482063_125482562	LINE		chr17_80223702_80224201	LINE
chr4_6258021_6258520	LINE		chr4_126873884_126874383	LINE		chr17_89101542_89102041	LINE
chr4_6381694_6382193	LINE		chr4_126888355_126888854	LINE		chr18_4577580_4578079	LINE
chr4_7483063_7483562	LINE		chr4_127066911_127067410	LINE		chr18_8007211_8007710	LINE
chr4_9060654_9061153	LINE		chr4_127117833_127118332	LINE		chr18_17272694_17273193	LINE
chr4_12852762_12853261	LINE		chr4_127711115_127711614	LINE		chr18_20283183_20283682	LINE
chr4_13189605_13190104	LINE		chr4_127911893_127912392	LINE		chr18_21397830_21398329	LINE
chr4_17308006_17308505	LINE		chr4_128035212_128035711	LINE		chr18_23573880_23574379	LINE
chr4_17556416_17556915	LINE		chr4_128095923_128096422	LINE		chr18_32498177_32498676	LINE
chr4_18003480_18003979	LINE		chr4_130980460_130980959	LINE		chr18_35468627_35469126	LINE
chr4_26086398_26086897	LINE		chr4_131057149_131057648	LINE		chr18_40691307_40691806	LINE
chr4_26687339_26687838	LINE		chr4_131361201_131361700	LINE		chr18_43163821_43164320	LINE
chr4_31671154_31671653	LINE		chr4_135163729_135164228	LINE		chr18_44526068_44526567	LINE
chr4_32147593_32148092	LINE		chr4_136288936_136289435	LINE		chr18_45880454_45880953	LINE
chr4_33212562_33213061	LINE		chr4_136832350_136832849	LINE		chr18_55216089_55216588	LINE
chr4_34163540_34164039	LINE		chr4_141335703_141336202	LINE		chr18_82169707_82170206	LINE
chr4_35683140_35683639	LINE		chr4_151189512_151190011	LINE		chr18_85183026_85183525	LINE
chr4_36006069_36006568	LINE		chr4_154314550_154315049	LINE		chr18_89267304_89267803	LINE
chr4_36471931_36472430	LINE		chr4_154331429_154331928	LINE		chr19_29887303_29887802	LINE
chr4_39139129_39139628	LINE		chr5_5756559_5757058	LINE		chr19_34563426_34563925	LINE
chr4_42902969_42903468	LINE		chr5_9296277_9296776	LINE		chr19_38436233_38436732	LINE
chr4_43113398_43113897	LINE		chr5_9869101_9869600	LINE		chr19_41037355_41037854	LINE
chr4_43288315_43288814	LINE		chr5_12715010_12715509	LINE		chr19_42308052_42308551	LINE
chr4_43735078_43735577	LINE		chr5_14096175_14096674	LINE		chr19_42567991_42568490	LINE
chr4_45292946_45293445	LINE		chr5_14389156_14389655	LINE		chr19_57646549_57647048	LINE
chr4_45712473_45712972	LINE		chr5_14629839_14630338	LINE		chr19_57870451_57870950	LINE
chr4_45844930_45845429	LINE		chr5_17529121_17529620	LINE		chrX_8780226_8780725	LINE
chr4_45891762_45892261	LINE		chr5_17583129_17583628	LINE		chrX_19992159_19992658	LINE
chr4_46718614_46719113	LINE		chr5_18666070_18666569	LINE		chrX_45270368_45270867	LINE
chr4_47179940_47180439	LINE		chr5_19038483_19038982	LINE		chrX_45545844_45546343	LINE
chr4_47264439_47264938	LINE		chr5_19688954_19689453	LINE		chrX_84082639_84083138	LINE
chr4_48165805_48166304	LINE		chr5_20783490_20783989	LINE		chrX_84483478_84483977	LINE
chr4_50254765_50255264	LINE		chr5_21750731_21751230	LINE		chrX_126329779_126330278	LINE
chr4_51738829_51739328	LINE		chr5_23547092_23547591	LINE		chrX_163769560_163770059	LINE
chr4_52493307_52493806	LINE		chr5_23880395_23880894	LINE		chr1_10077307_10077806	SINE
chr4_52874787_52875286	LINE		chr5_26616846_26617345	LINE		chr1_11192789_11193288	SINE
chr4_52876979_52877478	LINE		chr5_28248309_28248808	LINE		chr1_15473290_15473789	SINE
chr4_53525241_53525740	LINE		chr5_28420365_28420864	LINE		chr1_79883879_79884378	SINE
chr4_54321068_54321567	LINE		chr5_36064440_36064939	LINE		chr1_80254464_80254963	SINE
chr4_54786804_54787303	LINE		chr5_36907608_36908107	LINE		chr1_126228820_126229319	SINE
chr4_58674833_58675332	LINE		chr5_40238444_40238943	LINE		chr1_130519562_130520061	SINE
chr4_62132972_62133471	LINE		chr5_45605580_45606079	LINE		chr1_136721064_136721563	SINE
chr4_62645755_62646254	LINE		chr5_46508722_46509221	LINE		chr1_160493782_160494281	SINE
chr4_66266086_66266585	LINE		chr5_49221571_49222070	LINE		chr1_167588666_167589165	SINE
chr4_67672277_67672776	LINE		chr5_54338808_54339307	LINE		chr1_184587723_184588222	SINE
chr4_68351779_68352278	LINE		chr5_54980307_54980806	LINE		chr2_12630170_12630669	SINE
chr4_69933856_69934355	LINE		chr5_62392651_62393150	LINE		chr2_32642755_32643254	SINE,LTR
chr4_70063182_70063681	LINE		chr5_71428517_71429016	LINE		chr2_44192425_44192924	SINE
chr4_71131646_71132145	LINE		chr5_72112163_72112662	LINE		chr2_94106504_94107003	SINE
chr4_71614318_71614817	LINE		chr5_73547384_73547883	LINE		chr2_107805817_107806316	SINE
chr4_71692589_71693088	LINE		chr5_73614305_73614804	LINE		chr2_108969703_108970202	SINE
chr4_74488985_74489484	LINE		chr5_75854177_75854676	LINE		chr2_152128549_152129048	SINE
chr4_76228864_76229363	LINE		chr5_77099701_77100200	LINE		chr2_157610019_157610518	SINE
chr4_76484927_76485426	LINE		chr5_77130041_77130540	LINE		chr2_170673331_170673830	SINE
chr4_77082044_77082543	LINE		chr5_79374653_79375152	LINE		chr3_89391985_89392484	SINE
chr4_77320622_77321121	LINE		chr5_81202750_81203249	LINE		chr3_95914598_95915097	SINE
chr4_81576645_81577144	LINE		chr5_82406405_82406904	LINE,LTR		chr3_102473764_102474263	SINE
chr4_82030063_82030562	LINE		chr5_84740123_84740622	LINE		chr3_146074947_146075446	SINE
chr4_85370847_85371346	LINE		chr5_89220139_89220638	LINE		chr3_149384914_149385413	SINE
chr4_85659393_85659892	LINE		chr5_90409031_90409530	LINE		chr3_156484967_156485466	SINE
chr4_95730209_95730708	LINE		chr5_96458875_96459374	LINE		chr4_9041180_9041679	SINE
chr4_97519331_97519830	LINE		chr5_96817195_96817694	LINE		chr4_33980791_33981290	SINE
chr4_97833311_97833810	LINE		chr5_99173418_99173917	LINE		chr4_101252335_101252834	SINE
chr4_97969448_97969947	LINE		chr5_100680895_100681394	LINE		chr4_144626882_144627381	SINE
chr4_98524888_98525387	LINE		chr5_102552136_102552635	LINE		chr4_149646821_149647320	SINE
chr4_99767181_99767680	LINE		chr5_103658285_103658784	LINE		chr4_155095701_155096200	SINE
chr4_103225730_103226229	LINE		chr5_104624025_104624524	LINE		chr5_3641624_3642123	SINE
chr4_104125060_104125559	LINE		chr5_107808580_107809079	LINE		chr5_37337597_37338096	SINE
chr4_104181915_104182414	LINE		chr5_107852200_107852699	LINE		chr5_53008746_53009245	SINE
chr4_105044913_105045412	LINE		chr5_107870686_107871185	LINE		chr5_53757794_53758293	SINE
chr4_109509682_109510181	LINE		chr5_108312028_108312527	LINE		chr5_64039368_64039867	SINE
chr4_110201220_110201719	LINE		chr5_108750717_108751216	LINE		chr5_66834468_66834967	SINE
chr4_110980132_110980631	LINE		chr5_108836077_108836576	LINE		chr5_73774045_73774544	SINE
chr4_117535380_117535879	LINE		chr5_113142570_113143069	LINE		chr5_100810158_100810657	SINE
chr4_118394742_118395241	LINE		chr5_115371822_115372321	LINE		chr5_117029569_117030068	SINE
chr4_119162219_119162718	LINE		chr5_117104865_117105364	LINE		chr5_135993125_135993624	SINE
chr4_119420787_119421286	LINE		chr5_123099228_123099727	LINE		chr5_139483196_139483695	SINE
chr4_124242185_124242684	LINE		chr5_123129916_123130415	LINE		chr6_5808251_5808750	SINE
chr4_124770375_124770874	LINE		chr5_123185294_123185793	LINE		chr6_51046309_51046808	SINE
chr4_125297358_125297857	LINE		chr5_129487406_129487905	LINE		chr6_55829433_55829932	SINE
chr4_125578778_125579277	LINE		chr5_131727944_131728443	LINE		chr6_56846888_56847387	SINE
chr4_127253741_127254240	LINE		chr5_136690440_136690939	LINE		chr6_77407426_77407925	SINE
chr4_128035212_128035711	LINE		chr5_139679225_139679724	LINE		chr6_81903406_81903905	SINE
chr4_128484010_128484509	LINE		chr5_141297820_141298319	LINE		chr6_112728053_112728552	SINE
chr4_130980460_130980959	LINE		chr5_143660839_143661338	LINE		chr6_117502218_117502717	SINE
chr4_133516590_133517089	LINE		chr5_144432045_144432544	LINE,SINE		chr7_3978362_3978861	SINE
chr4_135537634_135538133	LINE		chr5_144755580_144756079	LINE		chr7_29594247_29594746	SINE
chr4_137008644_137009143	LINE		chr5_145345838_145346337	LINE		chr7_52658855_52659354	SINE
chr4_137467042_137467541	LINE		chr5_148764557_148765056	LINE,LTR		chr7_56751645_56752144	SINE
chr4_138153838_138154337	LINE		chr5_149432486_149432985	LINE		chr7_83025444_83025943	SINE
chr4_141111870_141112369	LINE		chr5_150213293_150213792	LINE		chr7_99288496_99288995	SINE
chr4_141205079_141205578	LINE		chr6_6132914_6133413	LINE		chr7_102885095_102885594	SINE
chr4_144797640_144798139	LINE		chr6_13598283_13598782	LINE		chr7_105021365_105021864	SINE
chr4_148666771_148667270	LINE		chr6_22934155_22934654	LINE		chr7_107947291_107947790	SINE
chr4_149170738_149171237	LINE		chr6_23803303_23803802	LINE		chr7_125682178_125682677	SINE
chr4_150609066_150609565	LINE		chr6_24440188_24440687	LINE		chr7_129034309_129034808	SINE
chr4_152925242_152925741	LINE		chr6_24919507_24920006	LINE		chr7_135055768_135056267	SINE
chr4_155461476_155461975	LINE		chr6_25227803_25228302	LINE		chr8_69280193_69280692	SINE
chr5_4696767_4697266	LINE		chr6_28141037_28141536	LINE		chr8_96571752_96572251	SINE
chr5_13257888_13258387	LINE		chr6_29880283_29880782	LINE		chr8_99013751_99014250	SINE
chr5_14527707_14528206	LINE		chr6_33770467_33770966	LINE		chr8_117826329_117826828	SINE
chr5_14586549_14587048	LINE		chr6_34063420_34063919	LINE		chr8_119004650_119005149	SINE
chr5_14755844_14756343	LINE		chr6_36500194_36500693	LINE		chr8_123345345_123345844	SINE
chr5_16662024_16662523	LINE		chr6_36965953_36966452	LINE		chr9_10269128_10269627	SINE
chr5_17541752_17542251	LINE		chr6_40193702_40194201	LINE		chr9_13408094_13408593	SINE
chr5_17583129_17583628	LINE		chr6_42376337_42376836	LINE		chr9_29998994_29999493	SINE
chr5_19038483_19038982	LINE		chr6_43595053_43595552	LINE		chr9_51433972_51434471	SINE
chr5_19376058_19376557	LINE		chr6_46513444_46513943	LINE		chr9_68087164_68087663	SINE
chr5_19938960_19939459	LINE		chr6_48006027_48006526	LINE		chr9_84940637_84941136	SINE
chr5_20379241_20379740	LINE		chr6_51642199_51642698	LINE,SINE		chr9_106132654_106133153	SINE
chr5_21750731_21751230	LINE		chr6_54198731_54199230	LINE		chr9_110738760_110739259	SINE
chr5_23736101_23736600	LINE		chr6_56225406_56225905	LINE		chr9_112808560_112809059	SINE
chr5_26616846_26617345	LINE		chr6_57228756_57229255	LINE		chr9_120319500_120319999	SINE
chr5_29571073_29571572	LINE		chr6_59551825_59552324	LINE		chr10_124749372_124749871	SINE
chr5_31994695_31995194	LINE		chr6_60715498_60715997	LINE		chr10_127382349_127382848	SINE
chr5_33070553_33071052	LINE		chr6_61435999_61436498	LINE		chr11_3147443_3147942	SINE
chr5_34557774_34558273	LINE		chr6_62003234_62003733	LINE		chr11_44355336_44355835	SINE
chr5_35483875_35484374	LINE		chr6_65103519_65104018	LINE		chr11_97654366_97654865	SINE
chr5_36907608_36908107	LINE		chr6_67762348_67762847	LINE		chr11_102955004_102955503	SINE
chr5_39678313_39678812	LINE		chr6_68099845_68100344	LINE		chr11_104139666_104140165	SINE
chr5_44395178_44395677	LINE		chr6_71483455_71483954	LINE		chr11_107864340_107864839	SINE
chr5_44549558_44550057	LINE		chr6_71665830_71666329	LINE		chr12_13990743_13991242	SINE
chr5_45605580_45606079	LINE		chr6_72520577_72521076	LINE		chr12_79160984_79161483	SINE
chr5_54367532_54368031	LINE		chr6_73327807_73328306	LINE		chr13_9713093_9713592	SINE
chr5_54401814_54402313	LINE		chr6_79783963_79784462	LINE		chr13_55530541_55531040	SINE
chr5_55765527_55766026	LINE		chr6_80286681_80287180	LINE		chr13_82732689_82733188	SINE
chr5_55856517_55857016	LINE		chr6_80418831_80419330	LINE		chr13_118223340_118223839	SINE
chr5_58566768_58567267	LINE		chr6_81896883_81897382	LINE		chr14_46042871_46043370	SINE
chr5_62392651_62393150	LINE		chr6_85525536_85526035	LINE		chr14_59320532_59321031	SINE
chr5_66976421_66976920	LINE		chr6_87270612_87271111	LINE		chr14_61662323_61662822	SINE
chr5_71259324_71259823	LINE		chr6_88556352_88556851	LINE		chr14_65005817_65006316	SINE
chr5_73235517_73236016	LINE		chr6_89040041_89040540	LINE		chr14_80684441_80684940	SINE
chr5_73802545_73803044	LINE		chr6_90954679_90955178	LINE		chr14_94217960_94218459	SINE
chr5_80296569_80297068	LINE		chr6_95321773_95322272	LINE		chr15_10369661_10370160	SINE
chr5_81040574_81041073	LINE		chr6_101444411_101444910	LINE		chr15_28396723_28397222	SINE
chr5_82115313_82115812	LINE		chr6_105151784_105152283	LINE		chr15_37591460_37591959	SINE
chr5_88941923_88942422	LINE		chr6_107678825_107679324	LINE		chr15_98540719_98541218	SINE
chr5_90010041_90010540	LINE		chr6_109690655_109691154	LINE		chr16_26662910_26663409	SINE
chr5_90254268_90254767	LINE		chr6_112784322_112784821	LINE		chr16_42569359_42569858	SINE
chr5_91993964_91994463	LINE		chr6_113237184_113237683	LINE		chr16_56014023_56014522	SINE
chr5_92412515_92413014	LINE		chr6_114154659_114155158	LINE		chr16_62845679_62846178	SINE
chr5_92692929_92693428	LINE		chr6_115098924_115099423	LINE		chr16_74955058_74955557	SINE
chr5_96458875_96459374	LINE		chr6_115149629_115150128	LINE		chr16_77987104_77987603	SINE
chr5_99207613_99208112	LINE		chr6_115284305_115284804	LINE		chr16_90594998_90595497	SINE
chr5_100503482_100503981	LINE		chr6_120051179_120051678	LINE		chr16_91918808_91919307	SINE
chr5_100649996_100650495	LINE		chr6_123880900_123881399	LINE		chr16_92057207_92057706	SINE
chr5_100680895_100681394	LINE		chr6_125801096_125801595	LINE		chr17_23801413_23801912	SINE
chr5_101159127_101159626	LINE		chr6_126662535_126663034	LINE		chr17_26155030_26155529	SINE
chr5_103427342_103427841	LINE		chr6_135895419_135895918	LINE		chr17_43009981_43010480	SINE
chr5_104624025_104624524	LINE		chr6_136171790_136172289	LINE		chr17_59097216_59097715	SINE
chr5_106309802_106310301	LINE		chr6_136893059_136893558	LINE		chr17_74264070_74264569	SINE
chr5_107749689_107750188	LINE		chr6_139174447_139174946	LINE		chr18_23744734_23745233	SINE
chr5_107852200_107852699	LINE		chr7_3385172_3385671	LINE		chr18_39074540_39075039	SINE
chr5_108691794_108692293	LINE		chr7_16499651_16500150	LINE		chr18_45729524_45730023	SINE
chr5_108750717_108751216	LINE		chr7_17337337_17337836	LINE		chr18_69085738_69086237	SINE
chr5_112493087_112493586	LINE		chr7_17569645_17570144	LINE		chr18_71923292_71923791	SINE
chr5_113142570_113143069	LINE		chr7_25559214_25559713	LINE		chr19_8945736_8946235	SINE
chr5_115767626_115768125	LINE		chr7_26419643_26420142	LINE		chr19_55319432_55319931	SINE
chr5_115812959_115813458	LINE		chr7_28265874_28266373	LINE		chrX_10995257_10995756	SINE
chr5_121698746_121699245	LINE		chr7_30223769_30224268	LINE		chrX_39200683_39201182	SINE
chr5_121791169_121791668	LINE		chr7_30792537_30793036	LINE		chrX_127831521_127832020	SINE
chr5_122683790_122684289	LINE		chr7_31277703_31278202	LINE		chrX_155302570_155303069	SINE
chr5_125302305_125302804	LINE		chr7_36503546_36504045	LINE		chrX_162618686_162619185	SINE
chr5_126364212_126364711	LINE		chr7_37535130_37535629	LINE		chr1_7121380_7121879	LTR
chr5_128287166_128287665	LINE		chr7_53430338_53430837	LINE		chr1_8053492_8053991	LTR
chr5_128593686_128594185	LINE		chr7_53670523_53671022	LINE		chr1_11541215_11541714	LTR
chr5_130172060_130172559	LINE		chr7_53671296_53671795	LINE		chr1_13008433_13008932	LTR
chr5_134562865_134563364	LINE		chr7_57508345_57508844	LINE		chr1_17292821_17293320	LTR
chr5_135168617_135169116	LINE		chr7_57869375_57869874	LINE		chr1_32695989_32696488	LTR
chr5_136658296_136658795	LINE		chr7_62033771_62034270	LINE		chr1_33750583_33751082	LTR
chr5_137295446_137295945	LINE		chr7_62042780_62043279	LINE		chr1_34154520_34155019	LTR
chr5_139097823_139098322	LINE		chr7_66434528_66435027	LINE		chr1_37685576_37686075	LTR
chr5_139925014_139925513	LINE		chr7_69009351_69009850	LINE		chr1_37767068_37767567	LTR
chr5_140718883_140719382	LINE		chr7_70603667_70604166	LINE		chr1_38986154_38986653	LTR
chr5_141951006_141951505	LINE		chr7_70675966_70676465	LINE		chr1_47485867_47486366	LTR
chr5_145464685_145465184	LINE		chr7_71148662_71149161	LINE		chr1_52820979_52821478	LTR
chr5_147880362_147880861	LINE		chr7_71210127_71210626	LINE		chr1_91080803_91081302	LTR
chr5_151101015_151101514	LINE		chr7_71676132_71676631	LINE		chr1_94273809_94274308	LTR
chr6_6588670_6589169	LINE		chr7_74358579_74359078	LINE		chr1_94953425_94953924	LTR
chr6_7683064_7683563	LINE		chr7_75183889_75184388	LINE		chr1_95436852_95437351	LTR
chr6_11490705_11491204	LINE		chr7_76059267_76059766	LINE		chr1_102364068_102364567	LTR
chr6_11660621_11661120	LINE		chr7_81553521_81554020	LINE		chr1_103397277_103397776	LTR
chr6_17101116_17101615	LINE		chr7_82352977_82353476	LINE		chr1_110468501_110469000	LTR
chr6_18806593_18807092	LINE		chr7_85767731_85768230	LINE		chr1_120334352_120334851	LTR
chr6_29051383_29051882	LINE		chr7_86285845_86286344	LINE		chr1_135399986_135400485	LTR
chr6_30382661_30383160	LINE		chr7_86770890_86771389	LINE		chr1_137177228_137177727	LTR
chr6_36554639_36555138	LINE		chr7_87584605_87585104	LINE		chr1_139097282_139097781	LTR
chr6_37415695_37416194	LINE		chr7_90141491_90141990	LINE		chr1_144902472_144902971	LTR
chr6_37472461_37472960	LINE		chr7_90204701_90205200	LINE		chr1_145529194_145529693	LTR
chr6_41503589_41504088	LINE		chr7_90763641_90764140	LINE		chr1_150547299_150547798	LTR
chr6_41711773_41712272	LINE		chr7_91090059_91090558	LINE		chr1_161353943_161354442	LTR
chr6_41726605_41727104	LINE		chr7_94928189_94928688	LINE		chr1_167968930_167969429	LTR
chr6_42203018_42203517	LINE		chr7_98473336_98473835	LINE		chr1_169181401_169181900	LTR
chr6_43592336_43592835	LINE		chr7_105092462_105092961	LINE,LTR		chr1_172262546_172263045	LTR
chr6_44206990_44207489	LINE		chr7_105335201_105335700	LINE		chr1_173018928_173019427	LTR
chr6_44213667_44214166	LINE		chr7_107531674_107532173	LINE		chr1_173596415_173596914	LTR
chr6_44652091_44652590	LINE		chr7_111769858_111770357	LINE		chr1_177157702_177158201	LTR
chr6_46973965_46974464	LINE		chr7_113391740_113392239	LINE		chr1_181845741_181846240	LTR
chr6_50781903_50782402	LINE		chr7_114533152_114533651	LINE		chr1_194764256_194764755	LTR
chr6_50983666_50984165	LINE		chr7_118506539_118507038	LINE		chr2_7101466_7101965	LTR
chr6_52971523_52972022	LINE		chr7_119281145_119281644	LINE		chr2_24725339_24725838	LTR
chr6_53340308_53340807	LINE		chr7_121059326_121059825	LINE		chr2_37941714_37942213	LTR
chr6_55201620_55202119	LINE		chr7_125627484_125627983	LINE		chr2_52234020_52234519	LTR
chr6_55317115_55317614	LINE		chr7_125826508_125827007	LINE		chr2_58899844_58900343	LTR
chr6_55542162_55542661	LINE		chr7_128393197_128393696	LINE		chr2_62760812_62761311	LTR
chr6_57228756_57229255	LINE		chr7_130554514_130555013	LINE		chr2_62761786_62762285	LTR
chr6_57633119_57633618	LINE		chr7_130949182_130949681	LINE		chr2_89384652_89385151	LTR
chr6_57653612_57654111	LINE		chr7_132757028_132757527	LINE		chr2_90721832_90722331	LTR
chr6_57829683_57830182	LINE		chr7_132928916_132929415	LINE		chr2_101892646_101893145	LTR
chr6_59551825_59552324	LINE		chr7_133889855_133890354	LINE		chr2_107693685_107694184	LTR
chr6_60806503_60807002	LINE		chr7_137990925_137991424	LINE		chr2_120596186_120596685	LTR
chr6_62222458_62222957	LINE		chr7_138342941_138343440	LINE		chr2_128167502_128168001	LTR
chr6_62350260_62350759	LINE		chr7_139354410_139354909	LINE		chr2_131202710_131203209	LTR
chr6_67064562_67065061	LINE		chr7_140336462_140336961	LINE		chr2_131729433_131729932	LTR
chr6_72899220_72899719	LINE		chr7_140426042_140426541	LINE		chr2_132341885_132342384	LTR
chr6_74164929_74165428	LINE		chr7_149527318_149527817	LINE		chr2_139827384_139827883	LTR
chr6_74287689_74288188	LINE		chr7_149586323_149586822	LINE		chr2_156799272_156799771	LTR
chr6_75713024_75713523	LINE		chr7_150330530_150331029	LINE		chr2_165659304_165659803	LTR
chr6_79783963_79784462	LINE		chr7_151810461_151810960	LINE		chr2_168488868_168489367	LTR
chr6_81249847_81250346	LINE		chr8_3735542_3736041	LINE		chr3_9543449_9543948	LTR
chr6_84395113_84395612	LINE		chr8_8243972_8244471	LINE		chr3_9974101_9974600	LTR
chr6_85168872_85169371	LINE		chr8_9423434_9423933	LINE		chr3_26822334_26822833	LTR
chr6_88613166_88613665	LINE		chr8_9824702_9825201	LINE		chr3_28233436_28233935	LTR
chr6_88691904_88692403	LINE		chr8_14207729_14208228	LINE		chr3_33315205_33315704	LTR
chr6_89004086_89004585	LINE		chr8_16417216_16417715	LINE		chr3_40470591_40471090	LTR
chr6_91509282_91509781	LINE		chr8_17359180_17359679	LINE		chr3_42616283_42616782	LTR
chr6_92074557_92075056	LINE		chr8_17855562_17856061	LINE		chr3_61114057_61114556	LTR
chr6_92295245_92295744	LINE		chr8_18536054_18536553	LINE		chr3_68982382_68982881	LTR
chr6_95301976_95302475	LINE		chr8_18618322_18618821	LINE		chr3_75944306_75944805	LTR
chr6_97369917_97370416	LINE		chr8_18710854_18711353	LINE		chr3_96058663_96059162	LTR
chr6_98127981_98128480	LINE		chr8_19158410_19158909	LINE		chr3_101132355_101132854	LTR
chr6_100113800_100114299	LINE		chr8_27588561_27589060	LINE		chr3_103748858_103749357	LTR
chr6_101444411_101444910	LINE		chr8_29583744_29584243	LINE		chr3_112754806_112755305	LTR
chr6_101942681_101943180	LINE		chr8_32985445_32985944	LINE		chr3_114622979_114623478	LTR
chr6_106127592_106128091	LINE		chr8_33770708_33771207	LINE		chr3_136169877_136170376	LTR
chr6_108271425_108271924	LINE		chr8_33916634_33917133	LINE		chr3_136616318_136616817	LTR
chr6_108749554_108750053	LINE		chr8_36300219_36300718	LINE		chr3_138705266_138705765	LTR
chr6_108942137_108942636	LINE		chr8_37265224_37265723	LINE		chr3_142137332_142137831	LTR
chr6_110058687_110059186	LINE		chr8_40168959_40169458	LINE		chr3_146500763_146501262	LTR
chr6_113526177_113526676	LINE		chr8_40304000_40304499	LINE		chr4_4700855_4701354	LTR
chr6_113873215_113873714	LINE		chr8_40671608_40672107	LINE		chr4_18705644_18706143	LTR
chr6_115127308_115127807	LINE		chr8_41295961_41296460	LINE		chr4_25572569_25573068	LTR
chr6_115382285_115382784	LINE		chr8_41480056_41480555	LINE		chr4_32147593_32148092	LTR
chr6_118422154_118422653	LINE		chr8_49535772_49536271	LINE		chr4_32207877_32208376	LTR
chr6_125808248_125808747	LINE		chr8_53457685_53458184	LINE		chr4_46893046_46893545	LTR
chr6_127487008_127487507	LINE		chr8_56057190_56057689	LINE		chr4_57929951_57930450	LTR
chr6_128044281_128044780	LINE		chr8_56189390_56189889	LINE		chr4_59908664_59909163	LTR
chr6_129430338_129430837	LINE		chr8_59161142_59161641	LINE		chr4_61762455_61762954	LTR
chr6_134267419_134267918	LINE		chr8_63345678_63346177	LINE		chr4_65849058_65849557	LTR
chr6_134285735_134286234	LINE		chr8_63623681_63624180	LINE		chr4_75175533_75176032	LTR
chr6_136183381_136183880	LINE		chr8_64140346_64140845	LINE		chr4_80007897_80008396	LTR
chr6_136893059_136893558	LINE		chr8_64174603_64175102	LINE		chr4_84813148_84813647	LTR
chr6_137266943_137267442	LINE		chr8_65381596_65382095	LINE		chr4_87328857_87329356	LTR
chr6_138284209_138284708	LINE		chr8_70849728_70850227	LINE		chr4_95596543_95597042	LTR
chr6_139047730_139048229	LINE		chr8_71182263_71182762	LINE		chr4_103560601_103561100	LTR
chr6_139477253_139477752	LINE		chr8_72984497_72984996	LINE		chr4_115801597_115802096	LTR
chr6_139932225_139932724	LINE		chr8_75784687_75785186	LINE		chr4_126904478_126904977	LTR
chr6_140427361_140427860	LINE		chr8_76111012_76111511	LINE		chr4_130392039_130392538	LTR
chr6_145962876_145963375	LINE		chr8_85298806_85299305	LINE		chr4_138555637_138556136	LTR
chr6_148190176_148190675	LINE		chr8_89801976_89802475	LINE		chr4_141484690_141485189	LTR
chr7_4608986_4609485	LINE		chr8_103890424_103890923	LINE		chr4_142578942_142579441	LTR
chr7_6372495_6372994	LINE		chr8_115774171_115774670	LINE		chr4_155398160_155398659	LTR
chr7_16672907_16673406	LINE		chr8_120685968_120686467	LINE		chr5_19707187_19707686	LTR
chr7_25882978_25883477	LINE		chr8_121080793_121081292	LINE		chr5_19713877_19714376	LTR
chr7_29368023_29368522	LINE		chr8_121246866_121247365	LINE		chr5_23332111_23332610	LTR
chr7_29369157_29369656	LINE		chr8_122493239_122493738	LINE		chr5_29597425_29597924	LTR
chr7_30122776_30123275	LINE		chr8_123060489_123060988	LINE		chr5_33581835_33582334	LTR
chr7_30127508_30128007	LINE		chr8_123287154_123287653	LINE		chr5_36917186_36917685	LTR
chr7_35673675_35674174	LINE		chr8_125714497_125714996	LINE		chr5_41292311_41292810	LTR
chr7_36375716_36376215	LINE		chr8_128495798_128496297	LINE		chr5_42235980_42236479	LTR
chr7_37535130_37535629	LINE		chr8_128584332_128584831	LINE		chr5_46000056_46000555	LTR
chr7_53430338_53430837	LINE		chr9_14777993_14778492	LINE		chr5_66877692_66878191	LTR
chr7_53799564_53800063	LINE		chr9_18083081_18083580	LINE		chr5_70148186_70148685	LTR
chr7_56444663_56445162	LINE		chr9_21865589_21866088	LINE		chr5_103733873_103734372	LTR
chr7_57696687_57697186	LINE		chr9_25286952_25287451	LINE		chr5_108318919_108319418	LTR
chr7_57762429_57762928	LINE		chr9_27271532_27272031	LINE		chr5_117373715_117374214	LTR
chr7_58349087_58349586	LINE		chr9_28141934_28142433	LINE		chr5_123175916_123176415	LTR
chr7_62131918_62132417	LINE		chr9_33014726_33015225	LINE		chr5_124341559_124342058	LTR
chr7_63270108_63270607	LINE		chr9_33635063_33635562	LINE		chr5_127453710_127454209	LTR
chr7_63310551_63311050	LINE		chr9_37656801_37657300	LINE		chr5_132430858_132431357	LTR
chr7_63716190_63716689	LINE		chr9_42037394_42037893	LINE		chr5_145749661_145750160	LTR
chr7_64086937_64087436	LINE		chr9_43708635_43709134	LINE		chr5_149301028_149301527	LTR
chr7_64087760_64088259	LINE		chr9_44840153_44840652	LINE		chr6_6011951_6012450	LTR
chr7_65237391_65237890	LINE		chr9_46197898_46198397	LINE		chr6_23943203_23943702	LTR
chr7_67684927_67685426	LINE		chr9_47836979_47837478	LINE		chr6_27242797_27243296	LTR
chr7_70699335_70699834	LINE		chr9_50141523_50142022	LINE		chr6_28153274_28153773	LTR
chr7_70788113_70788612	LINE		chr9_50860273_50860772	LINE		chr6_31759792_31760291	LTR
chr7_70798138_70798637	LINE		chr9_55073980_55074479	LINE		chr6_39985476_39985975	LTR
chr7_70798822_70799321	LINE		chr9_56287209_56287708	LINE		chr6_48125070_48125569	LTR
chr7_70805092_70805591	LINE		chr9_58032454_58032953	LINE		chr6_50437982_50438481	LTR
chr7_70865543_70866042	LINE,LTR		chr9_58122576_58123075	LINE		chr6_54836086_54836585	LTR
chr7_71783673_71784172	LINE		chr9_61404627_61405126	LINE		chr6_55729464_55729963	LTR
chr7_72426641_72427140	LINE		chr9_63941811_63942310	LINE		chr6_66872345_66872844	LTR
chr7_72895270_72895769	LINE		chr9_70207336_70207835	LINE		chr6_81133935_81134434	LTR
chr7_73285881_73286380	LINE		chr9_70860094_70860593	LINE		chr6_82047844_82048343	LTR
chr7_75215416_75215915	LINE		chr9_71869315_71869814	LINE		chr6_83771083_83771582	LTR
chr7_75242889_75243388	LINE		chr9_72065530_72066029	LINE		chr6_86990780_86991279	LTR
chr7_75344657_75345156	LINE		chr9_72218217_72218716	LINE		chr6_111553280_111553779	LTR
chr7_75477345_75477844	LINE		chr9_75200790_75201289	LINE		chr6_114804460_114804959	LTR
chr7_81864298_81864797	LINE		chr9_75528368_75528867	LINE		chr6_114902475_114902974	LTR
chr7_82224793_82225292	LINE		chr9_75871163_75871662	LINE		chr6_120293884_120294383	LTR
chr7_82246606_82247105	LINE		chr9_83231595_83232094	LINE		chr6_126718908_126719407	LTR
chr7_83198788_83199287	LINE		chr9_85502742_85503241	LINE		chr6_134944338_134944837	LTR
chr7_88702040_88702539	LINE		chr9_86164309_86164808	LINE		chr7_20461517_20462016	LTR
chr7_89828458_89828957	LINE		chr9_86745706_86746205	LINE		chr7_24999996_25000495	LTR
chr7_95217832_95218331	LINE		chr9_92187773_92188272	LINE		chr7_36956758_36957257	LTR
chr7_96364636_96365135	LINE		chr9_93064870_93065369	LINE		chr7_65348694_65349193	LTR
chr7_98963907_98964406	LINE		chr9_94789997_94790496	LINE		chr7_72784601_72785100	LTR
chr7_103655401_103655900	LINE		chr9_97524154_97524653	LINE		chr7_74048381_74048880	LTR
chr7_104233748_104234247	LINE		chr9_98406128_98406627	LINE		chr7_86474279_86474778	LTR
chr7_108766261_108766760	LINE		chr9_99291910_99292409	LINE		chr7_98778685_98779184	LTR
chr7_112939707_112940206	LINE		chr9_102267643_102268142	LINE		chr7_103631749_103632248	LTR
chr7_112951253_112951752	LINE		chr9_102344619_102345118	LINE		chr7_111860765_111861264	LTR
chr7_114543565_114544064	LINE		chr9_102996140_102996639	LINE		chr7_119950929_119951428	LTR
chr7_114598522_114599021	LINE		chr9_103686429_103686928	LINE		chr7_132427151_132427650	LTR
chr7_117394297_117394796	LINE		chr9_106578166_106578665	LINE		chr8_14705595_14706094	LTR
chr7_119548975_119549474	LINE		chr9_113193521_113194020	LINE,LTR		chr8_18779517_18780016	LTR
chr7_119771066_119771565	LINE		chr9_118128478_118128977	LINE		chr8_18903209_18903708	LTR
chr7_121059326_121059825	LINE		chr9_118149823_118150322	LINE		chr8_24864543_24865042	LTR
chr7_121444921_121445420	LINE		chr9_118846599_118847098	LINE		chr8_25106491_25106990	LTR
chr7_124219051_124219550	LINE		chr9_119887820_119888319	LINE		chr8_37084115_37084614	LTR
chr7_124261646_124262145	LINE		chr9_122234189_122234688	LINE,LTR		chr8_41735460_41735959	LTR
chr7_124417015_124417514	LINE		chr9_122518883_122519382	LINE		chr8_42303205_42303704	LTR
chr7_124968721_124969220	LINE		chr10_4300594_4301093	LINE		chr8_43049375_43049874	LTR
chr7_125545286_125545785	LINE		chr10_4469069_4469568	LINE		chr8_48706321_48706820	LTR
chr7_127414654_127415153	LINE		chr10_4966934_4967433	LINE		chr8_48806999_48807498	LTR
chr7_127855323_127855822	LINE		chr10_6915447_6915946	LINE		chr8_49247930_49248429	LTR
chr7_128677179_128677678	LINE		chr10_9510839_9511338	LINE		chr8_63243992_63244491	LTR
chr7_128778597_128779096	LINE		chr10_10075383_10075882	LINE		chr8_75514335_75514834	LTR
chr7_129118582_129119081	LINE		chr10_10645534_10646033	LINE		chr8_81238889_81239388	LTR
chr7_129403629_129404128	LINE		chr10_10648792_10649291	LINE		chr8_88696103_88696602	LTR
chr7_129489625_129490124	LINE		chr10_10841529_10842028	LINE		chr8_92757345_92757844	LTR
chr7_133061364_133061863	LINE		chr10_11020082_11020581	LINE		chr8_102525421_102525920	LTR
chr7_135232571_135233070	LINE		chr10_18248166_18248665	LINE		chr8_104295914_104296413	LTR
chr7_138475665_138476164	LINE		chr10_19759416_19759915	LINE		chr8_123793048_123793547	LTR
chr7_139599648_139600147	LINE		chr10_21622040_21622539	LINE		chr8_126481895_126482394	LTR
chr7_139695093_139695592	LINE		chr10_21883436_21883935	LINE		chr9_32011990_32012489	LTR
chr7_140426042_140426541	LINE		chr10_22357354_22357853	LINE		chr9_35331290_35331789	LTR
chr7_143816061_143816560	LINE		chr10_23196640_23197139	LINE		chr9_36589153_36589652	LTR
chr7_145739577_145740076	LINE		chr10_25485611_25486110	LINE		chr9_37558511_37559010	LTR
chr7_146120050_146120549	LINE		chr10_28896737_28897236	LINE		chr9_38761233_38761732	LTR
chr7_146201797_146202296	LINE		chr10_29945742_29946241	LINE		chr9_43258810_43259309	LTR
chr7_146606436_146606935	LINE		chr10_31309359_31309858	LINE		chr9_46698057_46698556	LTR
chr7_146608611_146609110	LINE		chr10_31737504_31738003	LINE		chr9_70025943_70026442	LTR
chr7_149364520_149365019	LINE		chr10_32740692_32741191	LINE		chr9_72600451_72600950	LTR
chr7_150206565_150207064	LINE,LTR		chr10_33260155_33260654	LINE		chr9_82936778_82937277	LTR
chr8_7025156_7025655	LINE		chr10_34513666_34514165	LINE		chr9_87062113_87062612	LTR
chr8_7954841_7955340	LINE		chr10_34949347_34949846	LINE		chr9_104253584_104254083	LTR
chr8_9824702_9825201	LINE		chr10_36672447_36672946	LINE		chr9_109076503_109077002	LTR
chr8_10355845_10356344	LINE		chr10_41105664_41106163	LINE		chr9_121514692_121515191	LTR
chr8_10825304_10825803	LINE		chr10_41813908_41814407	LINE		chr10_13076054_13076553	LTR
chr8_10870370_10870869	LINE		chr10_42868926_42869425	LINE		chr10_19298333_19298832	LTR
chr8_14766877_14767376	LINE		chr10_47428473_47428972	LINE		chr10_29129123_29129622	LTR
chr8_16680879_16681378	LINE		chr10_50547512_50548011	LINE		chr10_33095549_33096048	LTR
chr8_16705783_16706282	LINE		chr10_53061026_53061525	LINE		chr10_38156959_38157458	LTR
chr8_17855562_17856061	LINE		chr10_54517039_54517538	LINE		chr10_41000484_41000983	LTR
chr8_23142622_23143121	LINE		chr10_57440741_57441240	LINE		chr10_43042314_43042813	LTR
chr8_24148986_24149485	LINE		chr10_58504773_58505272	LINE		chr10_54129943_54130442	LTR
chr8_24784499_24784998	LINE		chr10_59441911_59442410	LINE		chr10_58595955_58596454	LTR
chr8_25889810_25890309	LINE		chr10_60458777_60459276	LINE		chr10_66278625_66279124	LTR
chr8_27217682_27218181	LINE		chr10_63051602_63052101	LINE		chr10_66774092_66774591	LTR
chr8_29869317_29869816	LINE		chr10_63457037_63457536	LINE		chr10_75676042_75676541	LTR
chr8_33182254_33182753	LINE		chr10_67384523_67385022	LINE		chr10_75925098_75925597	LTR
chr8_33770708_33771207	LINE		chr10_69544550_69545049	LINE		chr10_83785339_83785838	LTR
chr8_36791698_36792197	LINE		chr10_72207088_72207587	LINE		chr10_85945008_85945507	LTR
chr8_36800812_36801311	LINE		chr10_76957371_76957870	LINE		chr10_87854656_87855155	LTR
chr8_36819412_36819911	LINE		chr10_77390077_77390576	LINE		chr10_100105605_100106104	LTR
chr8_36964508_36965007	LINE		chr10_77785474_77785973	LINE		chr10_100344146_100344645	LTR
chr8_39406618_39407117	LINE		chr10_84728474_84728973	LINE		chr10_122154851_122155350	LTR
chr8_40171572_40172071	LINE		chr10_88423314_88423813	LINE		chr10_126099771_126100270	LTR
chr8_40304000_40304499	LINE		chr10_89295060_89295559	LINE		chr10_126247733_126248232	LTR
chr8_40440678_40441177	LINE		chr10_93561178_93561677	LINE		chr10_128667715_128668214	LTR
chr8_40728995_40729494	LINE		chr10_94062642_94063141	LINE		chr11_15669452_15669951	LTR
chr8_40780753_40781252	LINE		chr10_95385983_95386482	LINE		chr11_26413628_26414127	LTR
chr8_42449920_42450419	LINE		chr10_97304531_97305030	LINE		chr11_30599277_30599776	LTR
chr8_44067865_44068364	LINE		chr10_101353018_101353517	LINE		chr11_31718007_31718506	LTR
chr8_46644350_46644849	LINE		chr10_101907607_101908106	LINE		chr11_32714331_32714830	LTR
chr8_46672360_46672859	LINE		chr10_102920500_102920999	LINE		chr11_33779499_33779998	LTR
chr8_47921436_47921935	LINE		chr10_103648021_103648520	LINE		chr11_36508898_36509397	LTR
chr8_48230469_48230968	LINE		chr10_105429553_105430052	LINE		chr11_38607721_38608220	LTR
chr8_48548648_48549147	LINE		chr10_107893954_107894453	LINE		chr11_40659984_40660483	LTR
chr8_48975449_48975948	LINE		chr10_108049622_108050121	LINE		chr11_42261584_42262083	LTR
chr8_49535772_49536271	LINE		chr10_108400680_108401179	LINE		chr11_43960346_43960845	LTR
chr8_50176797_50177296	LINE		chr10_108493612_108494111	LINE		chr11_56285041_56285540	LTR
chr8_53529671_53530170	LINE		chr10_110206574_110207073	LINE		chr11_57228161_57228660	LTR
chr8_55269642_55270141	LINE		chr10_110692201_110692700	LINE		chr11_60119003_60119502	LTR
chr8_55588255_55588754	LINE		chr10_110754812_110755311	LINE		chr11_78577679_78578178	LTR
chr8_62441914_62442413	LINE		chr10_113369044_113369543	LINE		chr11_81796688_81797187	LTR
chr8_66066551_66067050	LINE		chr10_113981423_113981922	LINE		chr11_82773083_82773582	LTR
chr8_67936160_67936659	LINE		chr10_114080339_114080838	LINE		chr11_87367751_87368250	LTR
chr8_68315363_68315862	LINE		chr10_114679269_114679768	LINE		chr11_89703211_89703710	LTR
chr8_70204796_70205295	LINE		chr10_118659198_118659697	LINE		chr11_93620416_93620915	LTR
chr8_70233613_70234112	LINE		chr10_123355583_123356082	LINE		chr11_101448881_101449380	LTR
chr8_70298397_70298896	LINE		chr10_124615788_124616287	LINE		chr11_121540779_121541278	LTR
chr8_71908957_71909456	LINE		chr11_4946276_4946775	LINE		chr12_3550333_3550832	LTR
chr8_75784687_75785186	LINE		chr11_6981872_6982371	LINE		chr12_8369534_8370033	LTR
chr8_76328790_76329289	LINE		chr11_8855641_8856140	LINE		chr12_8686600_8687099	LTR
chr8_76552443_76552942	LINE,SINE		chr11_13977667_13978166	LINE		chr12_17595024_17595523	LTR
chr8_82610891_82611390	LINE		chr11_15206858_15207357	LINE		chr12_51139913_51140412	LTR
chr8_84456835_84457334	LINE		chr11_20936433_20936932	LINE		chr12_52030649_52031148	LTR
chr8_85141178_85141677	LINE		chr11_21353626_21354125	LINE		chr12_56055779_56056278	LTR
chr8_85232832_85233331	LINE		chr11_24552779_24553278	LINE		chr12_59646759_59647258	LTR
chr8_85456740_85457239	LINE		chr11_28751635_28752134	LINE		chr12_72719381_72719880	LTR
chr8_88429768_88430267	LINE		chr11_37657775_37658274	LINE		chr12_87955092_87955591	LTR
chr8_88704670_88705169	LINE		chr11_42388495_42388994	LINE		chr12_109737176_109737675	LTR
chr8_89653960_89654459	LINE		chr11_44872201_44872700	LINE		chr13_6279232_6279731	LTR
chr8_90732383_90732882	LINE		chr11_48108895_48109394	LINE		chr13_12472116_12472615	LTR
chr8_92486638_92487137	LINE		chr11_48601912_48602411	LINE		chr13_14579982_14580481	LTR
chr8_93319392_93319891	LINE		chr11_48922233_48922732	LINE		chr13_17120256_17120755	LTR
chr8_94441655_94442154	LINE		chr11_48953851_48954350	LINE		chr13_23582627_23583126	LTR
chr8_95582927_95583426	LINE		chr11_51281276_51281775	LINE		chr13_24944896_24945395	LTR
chr8_96809387_96809886	LINE		chr11_51712153_51712652	LINE		chr13_43114183_43114682	LTR
chr8_97325411_97325910	LINE		chr11_54001309_54001808	LINE		chr13_43267630_43268129	LTR
chr8_97995091_97995590	LINE		chr11_54305922_54306421	LINE		chr13_52769297_52769796	LTR
chr8_98040409_98040908	LINE		chr11_54618580_54619079	LINE		chr13_60070278_60070777	LTR
chr8_98111069_98111568	LINE		chr11_55137293_55137792	LINE		chr13_67980230_67980729	LTR
chr8_99045623_99046122	LINE		chr11_56015351_56015850	LINE		chr13_76317426_76317925	LTR
chr8_99203435_99203934	LINE		chr11_56149438_56149937	LINE		chr13_84806096_84806595	LTR
chr8_101186252_101186751	LINE		chr11_56855652_56856151	LINE		chr13_111947206_111947705	LTR
chr8_101873368_101873867	LINE		chr11_58610203_58610702	LINE		chr14_18873629_18874128	LTR
chr8_103890424_103890923	LINE		chr11_59457823_59458322	LINE,LTR		chr14_19387731_19388230	LTR
chr8_104555109_104555608	LINE		chr11_61092015_61092514	LINE		chr14_34708893_34709392	LTR
chr8_106837146_106837645	LINE		chr11_62988940_62989439	LINE		chr14_36804748_36805247	LTR
chr8_109260610_109261109	LINE		chr11_64311742_64312241	LINE		chr14_47954395_47954894	LTR
chr8_112507724_112508223	LINE		chr11_64890963_64891462	LINE		chr14_55418479_55418978	LTR
chr8_113288496_113288995	LINE		chr11_67307689_67308188	LINE		chr14_56060522_56061021	LTR
chr8_115245291_115245790	LINE		chr11_67425823_67426322	LINE		chr14_58528599_58529098	LTR
chr8_116388409_116388908	LINE		chr11_67489645_67490144	LINE		chr14_75890259_75890758	LTR
chr8_120787106_120787605	LINE,LTR		chr11_67610287_67610786	LINE		chr14_76090255_76090754	LTR
chr8_121313550_121314049	LINE		chr11_67814961_67815460	LINE		chr14_83646720_83647219	LTR
chr8_121819844_121820343	LINE		chr11_69301006_69301505	LINE		chr14_105566351_105566850	LTR
chr8_126665819_126666318	LINE		chr11_72085096_72085595	LINE		chr14_105955990_105956489	LTR
chr8_128686838_128687337	LINE		chr11_72380293_72380792	LINE		chr14_121171453_121171952	LTR
chr8_129395866_129396365	LINE		chr11_76328463_76328962	LINE		chr14_121479886_121480385	LTR
chr8_129945034_129945533	LINE		chr11_77780549_77781048	LINE		chr15_10444404_10444903	LTR
chr8_130593547_130594046	LINE		chr11_86286217_86286716	LINE		chr15_11563622_11564121	LTR
chr9_3856749_3857248	LINE		chr11_87284916_87285415	LINE		chr15_31239209_31239708	LTR
chr9_4548886_4549385	LINE		chr11_90175804_90176303	LINE		chr15_42539941_42540440	LTR
chr9_10665645_10666144	LINE		chr11_90802429_90802928	LINE		chr15_60140436_60140935	LTR
chr9_13719184_13719683	LINE		chr11_93449012_93449511	LINE		chr15_71073901_71074400	LTR
chr9_14769994_14770493	LINE		chr11_93948267_93948766	LINE		chr15_72589985_72590484	LTR
chr9_20401900_20402399	LINE		chr11_97367093_97367592	LINE		chr15_78199221_78199720	LTR
chr9_22385496_22385995	LINE		chr11_98261535_98262034	LINE		chr15_80213888_80214387	LTR
chr9_22658257_22658756	LINE		chr11_99494634_99495133	LINE		chr15_81155447_81155946	LTR
chr9_23756948_23757447	LINE		chr11_103067366_103067865	LINE		chr15_89436330_89436829	LTR
chr9_23834551_23835050	LINE		chr11_105090871_105091370	LINE		chr16_10080203_10080702	LTR
chr9_23990665_23991164	LINE		chr11_105605114_105605613	LINE		chr16_11408742_11409241	LTR
chr9_24848000_24848499	LINE		chr11_106678465_106678964	LINE		chr16_20851805_20852304	LTR
chr9_24990145_24990644	LINE		chr11_107720648_107721147	LINE		chr16_28794055_28794554	LTR
chr9_25011111_25011610	LINE		chr11_108211825_108212324	LINE		chr16_30834538_30835037	LTR
chr9_25929593_25930092	LINE		chr11_108543326_108543825	LINE		chr16_37462962_37463461	LTR
chr9_26020012_26020511	LINE		chr11_110185475_110185974	LINE		chr16_65909111_65909610	LTR
chr9_26749402_26749901	LINE		chr11_110965730_110966229	LINE		chr16_67405293_67405792	LTR
chr9_27247574_27248073	LINE		chr11_111726341_111726840	LINE		chr16_76363818_76364317	LTR
chr9_28506832_28507331	LINE		chr11_113128867_113129366	LINE		chr16_82835871_82836370	LTR
chr9_29433060_29433559	LINE		chr11_113236874_113237373	LINE		chr16_95880387_95880886	LTR
chr9_30669546_30670045	LINE		chr11_117100873_117101372	LINE		chr17_10339248_10339747	LTR
chr9_33014726_33015225	LINE		chr11_117857329_117857828	LINE		chr17_11789844_11790343	LTR
chr9_34494288_34494787	LINE		chr11_118620298_118620797	LINE		chr17_35284148_35284647	LTR
chr9_34607096_34607595	LINE		chr11_120065416_120065915	LINE		chr17_36179598_36180097	LTR
chr9_35601642_35602141	LINE		chr12_3478552_3479051	LINE		chr17_36258351_36258850	LTR
chr9_37020868_37021367	LINE		chr12_5076805_5077304	LINE		chr17_44836258_44836757	LTR
chr9_37482902_37483401	LINE		chr12_5829779_5830278	LINE		chr17_49315819_49316318	LTR
chr9_37541820_37542319	LINE		chr12_8439656_8440155	LINE		chr17_55427934_55428433	LTR
chr9_37656801_37657300	LINE		chr12_12324969_12325468	LINE		chr17_55435853_55436352	LTR
chr9_41476824_41477323	LINE		chr12_13561679_13562178	LINE		chr17_63124855_63125354	LTR
chr9_42129562_42130061	LINE		chr12_16087609_16088108	LINE		chr17_65793518_65794017	LTR
chr9_42250033_42250532	LINE		chr12_17062220_17062719	LINE		chr17_81847755_81848254	LTR
chr9_42577805_42578304	LINE		chr12_29734001_29734500	LINE		chr17_87892120_87892619	LTR
chr9_46021764_46022263	LINE		chr12_30845245_30845744	LINE		chr18_10613052_10613551	LTR
chr9_46679381_46679880	LINE		chr12_32435481_32435980	LINE		chr18_16627349_16627848	LTR
chr9_48084895_48085394	LINE		chr12_32679113_32679612	LINE		chr18_19073239_19073738	LTR
chr9_48162822_48163321	LINE		chr12_33425746_33426245	LINE		chr18_20038720_20039219	LTR
chr9_48611669_48612168	LINE		chr12_33853870_33854369	LINE		chr18_24229058_24229557	LTR
chr9_51672379_51672878	LINE,SINE		chr12_34090160_34090659	LINE		chr18_24922253_24922752	LTR
chr9_53815285_53815784	LINE		chr12_36085948_36086447	LINE		chr18_31331417_31331916	LTR
chr9_53832662_53833161	LINE		chr12_36223581_36224080	LINE		chr18_34067611_34068110	LTR
chr9_53885383_53885882	LINE		chr12_40107597_40108096	LINE		chr18_34260541_34261040	LTR
chr9_54062807_54063306	LINE		chr12_41980783_41981282	LINE		chr18_38524454_38524953	LTR
chr9_56317724_56318223	LINE		chr12_46131685_46132184	LINE		chr18_39092820_39093319	LTR
chr9_56523428_56523927	LINE		chr12_47669743_47670242	LINE		chr18_51204258_51204757	LTR
chr9_61478880_61479379	LINE		chr12_52030649_52031148	LINE		chr18_54816690_54817189	LTR
chr9_64121571_64122070	LINE		chr12_53651062_53651561	LINE		chr18_60370118_60370617	LTR
chr9_67963066_67963565	LINE		chr12_55402945_55403444	LINE		chr18_61968812_61969311	LTR
chr9_70641265_70641764	LINE		chr12_58931023_58931522	LINE		chr18_67717268_67717767	LTR
chr9_75900528_75901027	LINE		chr12_60492036_60492535	LINE		chr18_68128328_68128827	LTR
chr9_77349224_77349723	LINE		chr12_62890257_62890756	LINE		chr18_78028401_78028900	LTR
chr9_83327904_83328403	LINE		chr12_63974960_63975459	LINE		chr18_82782809_82783308	LTR
chr9_85972915_85973414	LINE		chr12_65490615_65491114	LINE		chr18_82898237_82898736	LTR
chr9_86528062_86528561	LINE		chr12_66795330_66795829	LINE		chr18_83485094_83485593	LTR
chr9_86745706_86746205	LINE		chr12_71408075_71408574	LINE		chr18_86774703_86775202	LTR
chr9_90077135_90077634	LINE		chr12_71797360_71797859	LINE		chr18_86798365_86798864	LTR
chr9_94504097_94504596	LINE		chr12_72492439_72492938	LINE		chr18_89955328_89955827	LTR
chr9_99012853_99013352	LINE		chr12_73314463_73314962	LINE		chr19_20163087_20163586	LTR
chr9_102232125_102232624	LINE		chr12_74298029_74298528	LINE		chr19_29638301_29638800	LTR
chr9_102267643_102268142	LINE		chr12_75778865_75779364	LINE		chr19_37349821_37350320	LTR
chr9_104743343_104743842	LINE,SINE		chr12_77559986_77560485	LINE		chr19_56705365_56705864	LTR
chr9_105265826_105266325	LINE		chr12_77618808_77619307	LINE		chrX_12450304_12450803	LTR
chr9_106437057_106437556	LINE		chr12_78461124_78461623	LINE		chrX_22387422_22387921	LTR
chr9_106494439_106494938	LINE		chr12_78989317_78989816	LINE		chrX_75053927_75054426	LTR
chr9_108835757_108836256	LINE		chr12_79200790_79201289	LINE		chrX_76022397_76022896	LTR
chr9_112767436_112767935	LINE		chr12_79345531_79346030	LINE		chrX_96155691_96156190	LTR
chr9_115142738_115143237	LINE		chr12_80933711_80934210	LINE		chrX_157550378_157550877	LTR
chr9_117494307_117494806	LINE		chr12_82162832_82163331	LINE		chr1_24801963_24802462	DNA
chr9_118149823_118150322	LINE		chr12_88318648_88319147	LINE		chr1_43415004_43415503	DNA
chr9_119599516_119600015	LINE		chr12_89790206_89790705	LINE		chr1_59443936_59444435	DNA
chr9_119887820_119888319	LINE		chr12_89975523_89976022	LINE		chr1_70526478_70526977	DNA
chr9_120234174_120234673	LINE		chr12_90232182_90232681	LINE		chr1_78843023_78843522	DNA
chr9_121467252_121467751	LINE		chr12_91028243_91028742	LINE		chr1_82983750_82984249	DNA
chr9_121947550_121948049	LINE		chr12_93939305_93939804	LINE		chr1_92134576_92135075	DNA
chr10_3537817_3538316	LINE		chr12_96097160_96097659	LINE		chr1_93953600_93954099	DNA
chr10_7862122_7862621	LINE		chr12_98862192_98862691	LINE		chr1_153398097_153398596	DNA
chr10_9939392_9939891	LINE		chr12_99575952_99576451	LINE		chr1_155525437_155525936	DNA
chr10_10706669_10707168	LINE		chr12_101707682_101708181	LINE		chr1_164289203_164289702	DNA
chr10_11280335_11280834	LINE		chr12_101873704_101874203	LINE		chr1_170480155_170480654	DNA
chr10_13834547_13835046	LINE		chr12_106190548_106191047	LINE		chr1_176693211_176693710	DNA
chr10_14015926_14016425	LINE		chr12_110167655_110168154	LINE		chr1_179278619_179279118	DNA
chr10_16371114_16371613	LINE		chr12_114255063_114255562	LINE		chr1_190973503_190974002	DNA
chr10_17198376_17198875	LINE		chr12_114639741_114640240	LINE		chr2_10710049_10710548	DNA
chr10_17706012_17706511	LINE		chr12_117706632_117707131	LINE		chr2_30967143_30967642	DNA
chr10_21634711_21635210	LINE		chr12_118051233_118051732	LINE		chr2_62705763_62706262	DNA
chr10_25665619_25666118	LINE		chr12_118240006_118240505	LINE		chr2_66637753_66638252	DNA
chr10_29119219_29119718	LINE		chr13_4187349_4187848	LINE		chr2_68370098_68370597	DNA
chr10_31272821_31273320	LINE		chr13_6418569_6419068	LINE		chr2_96320809_96321308	DNA
chr10_32120762_32121261	LINE		chr13_10565955_10566454	LINE		chr2_101864660_101865159	DNA
chr10_32740692_32741191	LINE		chr13_12591364_12591863	LINE		chr2_138722805_138723304	DNA
chr10_34631833_34632332	LINE		chr13_13891641_13892140	LINE		chr3_137144214_137144713	DNA
chr10_34949347_34949846	LINE		chr13_16760787_16761286	LINE		chr3_138450630_138451129	DNA
chr10_36671743_36672242	LINE		chr13_19080130_19080629	LINE		chr4_48568455_48568954	DNA
chr10_37519090_37519589	LINE		chr13_25364015_25364514	LINE		chr4_54730977_54731476	DNA
chr10_37600663_37601162	LINE		chr13_28838224_28838723	LINE		chr4_62936336_62936835	DNA
chr10_38006647_38007146	LINE		chr13_35622623_35623122	LINE		chr4_77180494_77180993	DNA
chr10_38169054_38169553	LINE		chr13_42097610_42098109	LINE		chr4_105971729_105972228	DNA
chr10_39728559_39729058	LINE		chr13_43090106_43090605	LINE		chr4_129772033_129772532	DNA
chr10_40338384_40338883	LINE		chr13_43189688_43190187	LINE		chr5_65427729_65428228	DNA
chr10_40385066_40385565	LINE		chr13_46234590_46235089	LINE		chr5_82272771_82273270	DNA
chr10_41730964_41731463	LINE		chr13_48958843_48959342	LINE		chr5_88948110_88948609	DNA
chr10_43880051_43880550	LINE		chr13_49681412_49681911	LINE		chr5_93111478_93111977	DNA
chr10_45453420_45453919	LINE		chr13_51629519_51630018	LINE		chr5_118011983_118012482	DNA
chr10_45602107_45602606	LINE		chr13_57292469_57292968	LINE		chr5_131736851_131737350	DNA
chr10_47428473_47428972	LINE		chr13_57591609_57592108	LINE		chr5_133125508_133126007	DNA
chr10_55781228_55781727	LINE		chr13_58033175_58033674	LINE		chr5_149265235_149265734	DNA
chr10_58465073_58465572	LINE		chr13_71599038_71599537	LINE		chr6_24103091_24103590	DNA
chr10_58504773_58505272	LINE		chr13_76461717_76462216	LINE		chr6_110927342_110927841	DNA
chr10_59056482_59056981	LINE		chr13_78963638_78964137	LINE		chr6_121248556_121249055	DNA
chr10_60352633_60353132	LINE		chr13_84803466_84803965	LINE		chr6_135074842_135075341	DNA
chr10_61738782_61739281	LINE		chr13_92819260_92819759	LINE		chr7_51891979_51892478	DNA
chr10_64811940_64812439	LINE		chr13_93580427_93580926	LINE		chr7_81385641_81386140	DNA
chr10_68954610_68955109	LINE		chr13_94101816_94102315	LINE		chr7_107993891_107994390	DNA
chr10_72385218_72385717	LINE		chr13_95827453_95827952	LINE		chr7_130000301_130000800	DNA
chr10_72626770_72627269	LINE		chr13_98436985_98437484	LINE		chr8_36183951_36184450	DNA
chr10_74940810_74941309	LINE		chr13_98899239_98899738	LINE		chr8_42904974_42905473	DNA
chr10_75163917_75164416	LINE		chr13_100034454_100034953	LINE		chr8_59839610_59840109	DNA
chr10_76957371_76957870	LINE		chr13_101016991_101017490	LINE		chr8_126892070_126892569	DNA
chr10_77099111_77099610	LINE		chr13_101935886_101936385	LINE		chr9_23723761_23724260	DNA
chr10_77390077_77390576	LINE		chr13_106409365_106409864	LINE		chr9_25704047_25704546	DNA
chr10_82371225_82371724	LINE		chr13_106944175_106944674	LINE		chr9_31871487_31871986	DNA
chr10_87116815_87117314	LINE		chr13_107558852_107559351	LINE		chr9_49537573_49538072	DNA
chr10_88750493_88750992	LINE		chr13_107898119_107898618	LINE		chr9_67035430_67035929	DNA
chr10_90234027_90234526	LINE		chr13_108920992_108921491	LINE		chr9_85729677_85730176	DNA
chr10_90355453_90355952	LINE		chr13_110813204_110813703	LINE		chr9_115613305_115613804	DNA
chr10_90496568_90497067	LINE		chr13_111779580_111780079	LINE		chr10_29816934_29817433	DNA
chr10_90526798_90527297	LINE		chr13_112097863_112098362	LINE		chr10_44238363_44238862	DNA
chr10_91009562_91010061	LINE		chr13_114531037_114531536	LINE		chr10_82570512_82571011	DNA
chr10_91177461_91177960	LINE		chr14_9912816_9913315	LINE		chr10_82665461_82665960	DNA
chr10_92534399_92534898	LINE		chr14_12307605_12308104	LINE		chr10_100148143_100148642	DNA
chr10_92847172_92847671	LINE		chr14_16006020_16006519	LINE		chr10_115840344_115840843	DNA
chr10_92970998_92971497	LINE		chr14_18333044_18333543	LINE		chr10_123277251_123277750	DNA
chr10_94240183_94240682	LINE		chr14_19019490_19019989	LINE		chr11_34871300_34871799	DNA
chr10_94750902_94751401	LINE		chr14_24829167_24829666	LINE		chr11_55773206_55773705	DNA
chr10_95385983_95386482	LINE		chr14_26572494_26572993	LINE		chr11_76239335_76239834	DNA
chr10_95966840_95967339	LINE		chr14_29992743_29993242	LINE		chr11_83170874_83171373	DNA
chr10_96372246_96372745	LINE		chr14_31270860_31271359	LINE		chr12_12155646_12156145	DNA
chr10_97992278_97992777	LINE		chr14_32323393_32323892	LINE		chr12_37198035_37198534	DNA
chr10_98343296_98343795	LINE		chr14_35885114_35885613	LINE		chr13_48623752_48624251	DNA
chr10_99287102_99287601	LINE		chr14_39257924_39258423	LINE		chr13_106980716_106981215	DNA
chr10_101897643_101898142	LINE		chr14_39318466_39318965	LINE		chr13_111936513_111937012	DNA
chr10_105559944_105560443	LINE		chr14_39813984_39814483	LINE		chr14_10400872_10401371	DNA
chr10_106222142_106222641	LINE		chr14_41604750_41605249	LINE		chr14_13425278_13425777	DNA
chr10_106728862_106729361	LINE		chr14_43947162_43947661	LINE		chr14_32766991_32767490	DNA
chr10_107073511_107074010	LINE		chr14_45810727_45811226	LINE		chr14_48085508_48086007	DNA
chr10_107476985_107477484	LINE		chr14_46495730_46496229	LINE		chr15_12700656_12701155	DNA
chr10_108309789_108310288	LINE		chr14_47172491_47172990	LINE		chr15_33611633_33612132	DNA
chr10_109276846_109277345	LINE		chr14_52663070_52663569	LINE		chr15_60462292_60462791	DNA
chr10_113369044_113369543	LINE		chr14_58173060_58173559	LINE		chr16_4956692_4957191	DNA
chr10_114409279_114409778	LINE		chr14_61630694_61631193	LINE		chr16_90696362_90696861	DNA
chr10_116820640_116821139	LINE		chr14_61855965_61856464	LINE		chr16_95826860_95827359	DNA
chr10_117089022_117089521	LINE		chr14_62641067_62641566	LINE		chr17_7325088_7325587	DNA
chr10_118659198_118659697	LINE		chr14_62690073_62690572	LINE		chr17_9728906_9729405	DNA
chr10_118984764_118985263	LINE		chr14_63243142_63243641	LINE		chr17_31164662_31165161	DNA
chr10_122593345_122593844	LINE		chr14_64702076_64702575	LINE		chr18_23602742_23603241	DNA
chr10_122732589_122733088	LINE		chr14_65243175_65243674	LINE		chr18_30308503_30309002	DNA
chr10_123355583_123356082	LINE		chr14_65286878_65287377	LINE		chr18_58433143_58433642	DNA
chr10_126265248_126265747	LINE		chr14_65759093_65759592	LINE		chr18_61649096_61649595	DNA
chr10_127120312_127120811	LINE		chr14_65851360_65851859	LINE		chr18_80790051_80790550	DNA
chr10_128200034_128200533	LINE,SINE		chr14_66190006_66190505	LINE		chr18_87178923_87179422	DNA
chr11_3715638_3716137	LINE		chr14_70702721_70703220	LINE		chr19_14457048_14457547	DNA
chr11_3739345_3739844	LINE		chr14_70811105_70811604	LINE		chr19_27426051_27426550	DNA
chr11_5938935_5939434	LINE		chr14_72403918_72404417	LINE		chr19_31392214_31392713	DNA
chr11_6119818_6120317	LINE		chr14_76341334_76341833	LINE		chr19_40508605_40509104	DNA
chr11_6973026_6973525	LINE		chr14_77999082_77999581	LINE		chrX_98380979_98381478	DNA
chr11_8557585_8558084	LINE		chr14_79049656_79050155	LINE		chr1_76152554_76153053	the others
chr11_13976859_13977358	LINE		chr14_79683744_79684243	LINE		chr3_25672606_25673105	the others
chr11_14756522_14757021	LINE		chr14_80791040_80791539	LINE		chr4_132577178_132577677	the others
chr11_22728349_22728848	LINE		chr14_88487736_88488235	LINE		chr5_150069195_150069694	the others
chr11_23027595_23028094	LINE		chr14_94158090_94158589	LINE		chr6_38956107_38956606	the others
chr11_24253019_24253518	LINE		chr14_94231832_94232331	LINE		chr9_68571288_68571787	the others
chr11_24726093_24726592	LINE		chr14_96565019_96565518	LINE		chr10_125130691_125131190	the others
chr11_26671769_26672268	LINE		chr14_97627986_97628485	LINE		chr12_27811893_27812392	the others
chr11_28751635_28752134	LINE		chr14_104042333_104042832	LINE		chr13_45845914_45846413	the others
chr11_29317325_29317824	LINE		chr14_104062067_104062566	LINE		chr13_47923281_47923780	the others
chr11_29886649_29887148	LINE		chr14_106905417_106905916	LINE		chr13_70331624_70332123	the others
chr11_30347674_30348173	LINE		chr14_107833406_107833905	LINE		chr15_54630442_54630941	the others
chr11_30867043_30867542	LINE		chr14_113316452_113316951	LINE		chr15_85324659_85325158	the others
chr11_30999281_30999780	LINE		chr14_114351207_114351706	LINE		chr16_25660611_25661110	the others
chr11_32562164_32562663	LINE		chr14_114384979_114385478	LINE		chr17_91412340_91412839	the others
chr11_33288579_33289078	LINE		chr14_116218295_116218794	LINE		chr18_74146450_74146949	the others
chr11_36001039_36001538	LINE		chr14_119646796_119647295	LINE		chr19_12217925_12218424	the others
chr11_36606501_36607000	LINE		chr14_120102066_120102565	LINE		chrX_163759286_163759785	the others
chr11_40972594_40973093	LINE		chr14_120129413_120129912	LINE
chr11_42281811_42282310	LINE		chr14_120511827_120512326	LINE
chr11_43111096_43111595	LINE		chr14_120886737_120887236	LINE
chr11_49025701_49026200	LINE		chr14_121121148_121121647	LINE
chr11_50381645_50382144	LINE		chr14_121937335_121937834	LINE
chr11_50693416_50693915	LINE		chr14_124150220_124150719	LINE
chr11_53898328_53898827	LINE		chr15_6997767_6998266	LINE
chr11_53902133_53902632	LINE		chr15_9093868_9094367	LINE
chr11_54590171_54590670	LINE		chr15_10550766_10551265	LINE
chr11_56149438_56149937	LINE		chr15_11679071_11679570	LINE
chr11_56855652_56856151	LINE		chr15_11949167_11949666	LINE
chr11_57028091_57028590	LINE		chr15_13398298_13398797	LINE
chr11_57284435_57284934	LINE		chr15_15587817_15588316	LINE
chr11_58168149_58168648	LINE		chr15_16445010_16445509	LINE
chr11_58215339_58215838	LINE		chr15_16740470_16740969	LINE
chr11_58883751_58884250	LINE		chr15_18126858_18127357	LINE
chr11_59437612_59438111	LINE		chr15_19057170_19057669	LINE
chr11_60776137_60776636	LINE		chr15_20392059_20392558	LINE
chr11_60993841_60994340	LINE		chr15_20412040_20412539	LINE
chr11_61458096_61458595	LINE		chr15_20479397_20479896	LINE
chr11_61790347_61790846	LINE		chr15_20480845_20481344	LINE
chr11_64192885_64193384	LINE,LTR		chr15_20745269_20745768	LINE
chr11_64870130_64870629	LINE		chr15_20827136_20827635	LINE
chr11_65493883_65494382	LINE		chr15_21022584_21023083	LINE
chr11_65744139_65744638	LINE		chr15_21038838_21039337	LINE
chr11_65991226_65991725	LINE		chr15_23015716_23016215	LINE
chr11_67365802_67366301	LINE		chr15_23141673_23142172	LINE
chr11_67658496_67658995	LINE		chr15_26158326_26158825	LINE
chr11_67804811_67805310	LINE		chr15_26313358_26313857	LINE
chr11_68082795_68083294	LINE		chr15_28039763_28040262	LINE
chr11_71404545_71405044	LINE		chr15_28391106_28391605	LINE
chr11_71830312_71830811	LINE		chr15_31592582_31593081	LINE
chr11_72058740_72059239	LINE		chr15_33686897_33687396	LINE
chr11_75073496_75073995	LINE		chr15_34914663_34915162	LINE
chr11_77773675_77774174	LINE		chr15_36071415_36071914	LINE
chr11_79211686_79212185	LINE		chr15_36275130_36275629	LINE
chr11_80408503_80409002	LINE		chr15_36662749_36663248	LINE
chr11_80709405_80709904	LINE		chr15_36943625_36944124	LINE
chr11_80873154_80873653	LINE		chr15_39187498_39187997	LINE
chr11_82300821_82301320	LINE		chr15_39259188_39259687	LINE
chr11_82506108_82506607	LINE		chr15_41331562_41332061	LINE
chr11_88059062_88059561	LINE		chr15_41449010_41449509	LINE
chr11_90175804_90176303	LINE		chr15_44934830_44935329	LINE
chr11_90669558_90670057	LINE		chr15_47674277_47674776	LINE
chr11_91872510_91873009	LINE		chr15_54235720_54236219	LINE
chr11_91946008_91946507	LINE		chr15_55382329_55382828	LINE
chr11_93254644_93255143	LINE		chr15_61382623_61383122	LINE
chr11_93449012_93449511	LINE		chr15_63910556_63911055	LINE
chr11_94310480_94310979	LINE		chr15_64717852_64718351	LINE
chr11_94859489_94859988	LINE		chr15_65940472_65940971	LINE
chr11_95411723_95412222	LINE		chr15_66824960_66825459	LINE
chr11_99865969_99866468	LINE		chr15_67618638_67619137	LINE
chr11_100425522_100426021	LINE		chr15_67619968_67620467	LINE
chr11_101930983_101931482	LINE		chr15_67654733_67655232	LINE
chr11_102736020_102736519	LINE		chr15_67819451_67819950	LINE
chr11_103725770_103726269	LINE		chr15_67841784_67842283	LINE
chr11_105656398_105656897	LINE		chr15_68836377_68836876	LINE
chr11_108051556_108052055	LINE		chr15_69227853_69228352	LINE
chr11_108326094_108326593	LINE		chr15_72242410_72242909	LINE
chr11_111410861_111411360	LINE		chr15_72414652_72415151	LINE
chr11_117553081_117553580	LINE		chr15_72713946_72714445	LINE
chr11_118326292_118326791	LINE		chr15_73255031_73255530	LINE
chr12_4341903_4342402	LINE		chr15_73966333_73966832	LINE
chr12_4395643_4396142	LINE		chr15_74062684_74063183	LINE
chr12_5388803_5389302	LINE		chr15_74289314_74289813	LINE
chr12_5829779_5830278	LINE		chr15_74450274_74450773	LINE
chr12_6122217_6122716	LINE		chr15_79263011_79263510	LINE
chr12_7335286_7335785	LINE		chr15_79628950_79629449	LINE
chr12_10880545_10881044	LINE		chr15_79771298_79771797	LINE
chr12_11077732_11078231	LINE		chr15_80317564_80318063	LINE
chr12_12350090_12350589	LINE		chr15_80971527_80972026	LINE
chr12_12496910_12497409	LINE		chr15_84815913_84816412	LINE
chr12_27262084_27262583	LINE		chr15_85576518_85577017	LINE
chr12_29481365_29481864	LINE		chr15_88497966_88498465	LINE
chr12_29734001_29734500	LINE		chr15_90986465_90986964	LINE
chr12_31657809_31658308	LINE		chr15_91113968_91114467	LINE
chr12_32561608_32562107	LINE		chr15_91538427_91538926	LINE
chr12_33140923_33141422	LINE		chr15_91584946_91585445	LINE
chr12_33230905_33231404	LINE		chr15_94157014_94157513	LINE
chr12_33667473_33667972	LINE		chr15_95102534_95103033	LINE
chr12_33671017_33671516	LINE		chr15_95505647_95506146	LINE
chr12_33673073_33673572	LINE		chr15_95632485_95632984	LINE
chr12_33855396_33855895	LINE		chr15_100734181_100734680	LINE
chr12_34109159_34109658	LINE		chr15_100827619_100828118	LINE
chr12_36038812_36039311	LINE		chr15_102417822_102418321	LINE
chr12_37182745_37183244	LINE		chr16_4342605_4343104	LINE
chr12_40016921_40017420	LINE		chr16_9525889_9526388	LINE
chr12_44563395_44563894	LINE		chr16_12831291_12831790	LINE
chr12_44742385_44742884	LINE		chr16_13159604_13160103	LINE
chr12_45000470_45000969	LINE		chr16_18518278_18518777	LINE
chr12_45404733_45405232	LINE		chr16_21323133_21323632	LINE
chr12_45726780_45727279	LINE		chr16_21421445_21421944	LINE
chr12_53001454_53001953	LINE		chr16_25513628_25514127	LINE
chr12_53271771_53272270	LINE		chr16_26777179_26777678	LINE
chr12_54092775_54093274	LINE		chr16_28408292_28408791	LINE
chr12_58475415_58475914	LINE		chr16_28966789_28967288	LINE
chr12_59375931_59376430	LINE		chr16_30147353_30147852	LINE
chr12_60496869_60497368	LINE		chr16_31172861_31173360	LINE
chr12_62797735_62798234	LINE		chr16_32214778_32215277	LINE
chr12_64419639_64420138	LINE		chr16_33655662_33656161	LINE,SINE
chr12_65490615_65491114	LINE		chr16_37070028_37070527	LINE
chr12_70979314_70979813	LINE		chr16_37304514_37305013	LINE
chr12_71594378_71594877	LINE		chr16_39445783_39446282	LINE
chr12_71954087_71954586	LINE		chr16_42511194_42511693	LINE
chr12_73096781_73097280	LINE		chr16_43571433_43571932	LINE
chr12_73314463_73314962	LINE		chr16_45227101_45227600	LINE
chr12_75218994_75219493	LINE		chr16_48825603_48826102	LINE
chr12_75649296_75649795	LINE		chr16_49037894_49038393	LINE
chr12_75803895_75804394	LINE		chr16_49386151_49386650	LINE
chr12_78774148_78774647	LINE		chr16_50211627_50212126	LINE
chr12_82425198_82425697	LINE		chr16_50882959_50883458	LINE
chr12_83211878_83212377	LINE		chr16_52406149_52406648	LINE
chr12_84713391_84713890	LINE		chr16_55013861_55014360	LINE
chr12_88358516_88359015	LINE		chr16_56771473_56771972	LINE
chr12_89671490_89671989	LINE		chr16_58782270_58782769	LINE
chr12_90054088_90054587	LINE		chr16_59801207_59801706	LINE
chr12_90253545_90254044	LINE		chr16_66086598_66087097	LINE
chr12_90939414_90939913	LINE		chr16_67347552_67348051	LINE
chr12_92235961_92236460	LINE		chr16_70141852_70142351	LINE
chr12_92582608_92583107	LINE		chr16_74041478_74041977	LINE
chr12_96541030_96541529	LINE		chr16_75667810_75668309	LINE
chr12_98862192_98862691	LINE		chr16_77392302_77392801	LINE
chr12_99546324_99546823	LINE		chr16_77800934_77801433	LINE
chr12_101452662_101453161	LINE		chr16_80660685_80661184	LINE
chr12_101673831_101674330	LINE		chr16_81423290_81423789	LINE
chr12_101707682_101708181	LINE		chr16_84356231_84356730	LINE
chr12_104208846_104209345	LINE		chr16_86000982_86001481	LINE
chr12_109616812_109617311	LINE		chr16_86473566_86474065	LINE
chr12_113249166_113249665	LINE		chr16_90802077_90802576	LINE
chr12_113536811_113537310	LINE		chr16_94710788_94711287	LINE
chr12_113687627_113688126	LINE		chr17_5410157_5410656	LINE
chr12_117706632_117707131	LINE		chr17_9098272_9098771	LINE
chr12_117854370_117854869	LINE		chr17_14757898_14758397	LINE
chr12_118051233_118051732	LINE		chr17_14884444_14884943	LINE
chr12_118443357_118443856	LINE		chr17_23678482_23678981	LINE
chr13_4678381_4678880	LINE		chr17_25112758_25113257	LINE,SINE
chr13_5491706_5492205	LINE		chr17_27118239_27118738	LINE
chr13_8438598_8439097	LINE		chr17_29932699_29933198	LINE
chr13_12472116_12472615	LINE		chr17_30618744_30619243	LINE
chr13_14695129_14695628	LINE		chr17_31467495_31467994	LINE
chr13_16073793_16074292	LINE		chr17_32028689_32029188	LINE
chr13_16626064_16626563	LINE		chr17_41114764_41115263	LINE
chr13_17589962_17590461	LINE		chr17_41281437_41281936	LINE
chr13_18722027_18722526	LINE		chr17_42482929_42483428	LINE
chr13_19507034_19507533	LINE,SINE		chr17_48425631_48426130	LINE
chr13_19514313_19514812	LINE		chr17_48789896_48790395	LINE
chr13_19732212_19732711	LINE		chr17_51986282_51986781	LINE
chr13_20275678_20276177	LINE		chr17_54502535_54503034	LINE
chr13_20551998_20552497	LINE		chr17_55304125_55304624	LINE
chr13_25650623_25651122	LINE		chr17_63827850_63828349	LINE
chr13_25753650_25754149	LINE		chr17_64664478_64664977	LINE
chr13_26100949_26101448	LINE		chr17_64673760_64674259	LINE
chr13_26359106_26359605	LINE		chr17_66057973_66058472	LINE
chr13_29915519_29916018	LINE		chr17_66685457_66685956	LINE
chr13_31564195_31564694	LINE		chr17_70888480_70888979	LINE
chr13_35603933_35604432	LINE		chr17_76014661_76015160	LINE,SINE
chr13_35760835_35761334	LINE		chr17_76694022_76694521	LINE
chr13_41777750_41778249	LINE		chr17_80223702_80224201	LINE
chr13_43733061_43733560	LINE		chr17_80579348_80579847	LINE
chr13_45765473_45765972	LINE		chr17_84095100_84095599	LINE
chr13_46180352_46180851	LINE		chr17_84984359_84984858	LINE
chr13_49137359_49137858	LINE		chr17_89990409_89990908	LINE
chr13_49158521_49159020	LINE		chr17_91070434_91070933	LINE
chr13_51056193_51056692	LINE		chr17_94070867_94071366	LINE
chr13_51712013_51712512	LINE		chr17_94643263_94643762	LINE
chr13_53802964_53803463	LINE		chr18_3657863_3658362	LINE
chr13_54077112_54077611	LINE		chr18_4019073_4019572	LINE
chr13_55101856_55102355	LINE		chr18_6535403_6535902	LINE
chr13_57292469_57292968	LINE		chr18_7473188_7473687	LINE,LTR
chr13_58928007_58928506	LINE		chr18_10398285_10398784	LINE
chr13_59250083_59250582	LINE		chr18_11579692_11580191	LINE
chr13_59283947_59284446	LINE		chr18_12362709_12363208	LINE
chr13_63668976_63669475	LINE		chr18_16207491_16207990	LINE
chr13_69268049_69268548	LINE		chr18_17548375_17548874	LINE
chr13_70614225_70614724	LINE		chr18_18960602_18961101	LINE
chr13_76496372_76496871	LINE		chr18_24014871_24015370	LINE
chr13_77232279_77232778	LINE		chr18_24076010_24076509	LINE
chr13_77732100_77732599	LINE		chr18_24345276_24345775	LINE
chr13_81403457_81403956	LINE		chr18_25200175_25200674	LINE
chr13_82823049_82823548	LINE		chr18_26758669_26759168	LINE
chr13_84803466_84803965	LINE		chr18_30929722_30930221	LINE
chr13_89989478_89989977	LINE		chr18_31107492_31107991	LINE
chr13_90018326_90018825	LINE		chr18_34010204_34010703	LINE
chr13_92088151_92088650	LINE		chr18_38415278_38415777	LINE
chr13_97731299_97731798	LINE		chr18_39313983_39314482	LINE
chr13_99005351_99005850	LINE		chr18_40084073_40084572	LINE
chr13_99220661_99221160	LINE		chr18_40582524_40583023	LINE
chr13_100400613_100401112	LINE		chr18_41095840_41096339	LINE
chr13_101935886_101936385	LINE		chr18_42350040_42350539	LINE
chr13_102271986_102272485	LINE		chr18_42820088_42820587	LINE
chr13_104098345_104098844	LINE		chr18_43866374_43866873	LINE
chr13_104298133_104298632	LINE		chr18_49632295_49632794	LINE
chr13_106209613_106210112	LINE		chr18_50086348_50086847	LINE
chr13_106409365_106409864	LINE		chr18_50446174_50446673	LINE
chr13_108867485_108867984	LINE		chr18_57167116_57167615	LINE
chr13_110337852_110338351	LINE		chr18_58727799_58728298	LINE
chr13_118631113_118631612	LINE		chr18_59459258_59459757	LINE
chr14_9335883_9336382	LINE		chr18_59982102_59982601	LINE
chr14_12199094_12199593	LINE		chr18_60450180_60450679	LINE
chr14_14861051_14861550	LINE		chr18_61012325_61012824	LINE
chr14_15318896_15319395	LINE		chr18_61027066_61027565	LINE
chr14_15778424_15778923	LINE		chr18_61442997_61443496	LINE
chr14_21720416_21720915	LINE		chr18_64276214_64276713	LINE
chr14_22939215_22939714	LINE		chr18_64910826_64911325	LINE
chr14_25893857_25894356	LINE		chr18_65347324_65347823	LINE
chr14_31088706_31089205	LINE		chr18_66006316_66006815	LINE
chr14_32500346_32500845	LINE		chr18_68304552_68305051	LINE
chr14_34170899_34171398	LINE		chr18_69905772_69906271	LINE
chr14_35970167_35970666	LINE		chr18_71070549_71071048	LINE
chr14_35998358_35998857	LINE		chr18_75124161_75124660	LINE
chr14_36154606_36155105	LINE		chr18_75366397_75366896	LINE
chr14_36457109_36457608	LINE		chr18_77353116_77353615	LINE
chr14_39717991_39718490	LINE		chr18_78513461_78513960	LINE
chr14_40111698_40112197	LINE		chr18_79751343_79751842	LINE
chr14_46392332_46392831	LINE		chr18_81950139_81950638	LINE
chr14_54772353_54772852	LINE		chr18_82169707_82170206	LINE
chr14_55823984_55824483	LINE		chr18_82172087_82172586	LINE
chr14_56430038_56430537	LINE		chr18_83310301_83310800	LINE,LTR
chr14_61389849_61390348	LINE		chr18_85431016_85431515	LINE
chr14_61680065_61680564	LINE		chr18_86040566_86041065	LINE
chr14_67568615_67569114	LINE		chr18_89698455_89698954	LINE
chr14_73149416_73149915	LINE		chr18_90478362_90478861	LINE
chr14_77452937_77453436	LINE		chr19_4118280_4118779	LINE
chr14_78104089_78104588	LINE		chr19_11955171_11955670	LINE
chr14_78891209_78891708	LINE		chr19_16138326_16138825	LINE
chr14_79636451_79636950	LINE		chr19_21510655_21511154	LINE
chr14_80317102_80317601	LINE		chr19_23614969_23615468	LINE
chr14_81130991_81131490	LINE		chr19_24798799_24799298	LINE
chr14_83298484_83298983	LINE		chr19_29341558_29342057	LINE
chr14_86647354_86647853	LINE		chr19_29617203_29617702	LINE
chr14_88083011_88083510	LINE		chr19_34563426_34563925	LINE
chr14_89200970_89201469	LINE		chr19_35116508_35117007	LINE
chr14_93163391_93163890	LINE		chr19_36545637_36546136	LINE
chr14_96565019_96565518	LINE		chr19_38232551_38233050	LINE
chr14_97214784_97215283	LINE		chr19_40258661_40259160	LINE
chr14_97627986_97628485	LINE		chr19_41769371_41769870	LINE
chr14_98954967_98955466	LINE		chr19_50901718_50902217	LINE
chr14_102292958_102293457	LINE		chr19_52782210_52782709	LINE
chr14_103168943_103169442	LINE		chr19_53109754_53110253	LINE
chr14_103410947_103411446	LINE		chr19_53890499_53890998	LINE
chr14_103478545_103479044	LINE		chr19_54248759_54249258	LINE
chr14_103509029_103509528	LINE		chr19_56136571_56137070	LINE
chr14_103845846_103846345	LINE		chr19_56628618_56629117	LINE
chr14_105463504_105464003	LINE		chr19_56726578_56727077	LINE
chr14_105660005_105660504	LINE		chr19_57646549_57647048	LINE
chr14_107969979_107970478	LINE		chr19_57718350_57718849	LINE
chr14_108622674_108623173	LINE		chr19_59492307_59492806	LINE
chr14_112629633_112630132	LINE		chrX_13402823_13403322	LINE
chr14_114351207_114351706	LINE		chrX_36604162_36604661	LINE
chr14_116942969_116943468	LINE		chrX_45079463_45079962	LINE
chr14_119462050_119462549	LINE		chrX_53522861_53523360	LINE
chr14_121937335_121937834	LINE,LTR		chrX_66767750_66768249	LINE
chr14_122041563_122042062	LINE		chrX_69947990_69948489	LINE
chr14_123538144_123538643	LINE		chrX_70686680_70687179	LINE
chr15_4050257_4050756	LINE		chrX_79812987_79813486	LINE
chr15_5144137_5144636	LINE		chrX_84483478_84483977	LINE
chr15_11679071_11679570	LINE		chrX_96483151_96483650	LINE
chr15_11949167_11949666	LINE		chrX_104672348_104672847	LINE
chr15_14252453_14252952	LINE		chrX_104865621_104866120	LINE
chr15_16925095_16925594	LINE		chrX_149801209_149801708	LINE
chr15_17831966_17832465	LINE		chrX_158415347_158415846	LINE
chr15_18698415_18698914	LINE		chrX_160819890_160820389	LINE
chr15_18912688_18913187	LINE		chrX_160979351_160979850	LINE
chr15_19000889_19001388	LINE		chrX_162761222_162761721	LINE
chr15_20823182_20823681	LINE		chrX_165708411_165708910	LINE
chr15_21530414_21530913	LINE		chr1_5128126_5128625	SINE
chr15_23141673_23142172	LINE		chr1_10861370_10861869	SINE
chr15_23415993_23416492	LINE		chr1_15540865_15541364	SINE
chr15_26158326_26158825	LINE		chr1_16257287_16257786	SINE
chr15_27536560_27537059	LINE		chr1_17301425_17301924	SINE
chr15_27968145_27968644	LINE		chr1_19168963_19169462	SINE
chr15_30826616_30827115	LINE		chr1_21741676_21742175	SINE
chr15_31259691_31260190	LINE		chr1_30889382_30889881	SINE
chr15_31592582_31593081	LINE		chr1_30903011_30903510	SINE
chr15_31903633_31904132	LINE		chr1_32533873_32534372	SINE
chr15_34267504_34268003	LINE		chr1_34341663_34342162	SINE
chr15_35631624_35632123	LINE		chr1_34795148_34795647	SINE
chr15_35946203_35946702	LINE		chr1_34880275_34880774	SINE
chr15_36071415_36071914	LINE		chr1_34924031_34924530	SINE
chr15_39907990_39908489	LINE		chr1_37329424_37329923	SINE
chr15_41164127_41164626	LINE		chr1_37974798_37975297	SINE
chr15_41888439_41888938	LINE		chr1_38380821_38381320	SINE
chr15_42929202_42929701	LINE		chr1_39183666_39184165	SINE
chr15_44501468_44501967	LINE		chr1_39498385_39498884	SINE
chr15_44833954_44834453	LINE		chr1_39520623_39521122	SINE
chr15_44934830_44935329	LINE		chr1_39742551_39743050	SINE
chr15_47674277_47674776	LINE		chr1_43063431_43063930	SINE
chr15_49836666_49837165	LINE		chr1_43267186_43267685	SINE
chr15_62076126_62076625	LINE		chr1_46850954_46851453	SINE
chr15_64334733_64335232	LINE		chr1_52239737_52240236	SINE
chr15_73891712_73892211	LINE		chr1_55215252_55215751	SINE
chr15_73966333_73966832	LINE		chr1_55690289_55690788	SINE
chr15_74304162_74304661	LINE		chr1_57879918_57880417	SINE
chr15_79436764_79437263	LINE		chr1_58734379_58734878	SINE
chr15_79628037_79628536	LINE		chr1_58887642_58888141	SINE
chr15_80317564_80318063	LINE		chr1_59156817_59157316	SINE
chr15_82805004_82805503	LINE		chr1_60416166_60416665	SINE
chr15_83571283_83571782	LINE		chr1_61586189_61586688	SINE
chr15_85260893_85261392	LINE		chr1_61744316_61744815	SINE
chr15_85934747_85935246	LINE		chr1_69756142_69756641	SINE
chr15_86333705_86334204	LINE		chr1_72222717_72223216	SINE
chr15_87721269_87721768	LINE		chr1_74242532_74243031	SINE
chr15_88026803_88027302	LINE		chr1_74846842_74847341	SINE
chr15_88497966_88498465	LINE		chr1_75004812_75005311	SINE
chr15_89347605_89348104	LINE		chr1_75674125_75674624	SINE
chr15_90110898_90111397	LINE		chr1_75701651_75702150	SINE
chr15_95268160_95268659	LINE		chr1_75861197_75861696	SINE
chr15_95701378_95701877	LINE		chr1_76332495_76332994	SINE
chr16_5912011_5912510	LINE		chr1_82906673_82907172	SINE,LTR
chr16_6037186_6037685	LINE		chr1_84609579_84610078	SINE
chr16_6297271_6297770	LINE		chr1_84879579_84880078	SINE
chr16_9257390_9257889	LINE		chr1_91088047_91088546	SINE
chr16_9444224_9444723	LINE		chr1_91102478_91102977	SINE
chr16_10468261_10468760	LINE		chr1_91134082_91134581	SINE
chr16_12072598_12073097	LINE		chr1_91476393_91476892	SINE
chr16_15355717_15356216	LINE		chr1_91519363_91519862	SINE
chr16_18678270_18678769	LINE		chr1_91540445_91540944	SINE
chr16_20087145_20087644	LINE		chr1_92126954_92127453	SINE
chr16_20185453_20185952	LINE		chr1_92148823_92149322	SINE
chr16_21681647_21682146	LINE		chr1_92858675_92859174	SINE
chr16_22250376_22250875	LINE		chr1_93470734_93471233	SINE
chr16_22367100_22367599	LINE		chr1_99548599_99549098	SINE
chr16_24955250_24955749	LINE		chr1_108762448_108762947	SINE
chr16_26238927_26239426	LINE		chr1_120232398_120232897	SINE
chr16_26756390_26756889	LINE		chr1_121501895_121502394	SINE
chr16_27966275_27966774	LINE		chr1_123670622_123671121	SINE
chr16_28411531_28412030	LINE		chr1_123951829_123952328	SINE
chr16_29198336_29198835	LINE		chr1_125004042_125004541	SINE
chr16_29816981_29817480	LINE		chr1_127136114_127136613	SINE
chr16_30646127_30646626	LINE		chr1_129049417_129049916	SINE
chr16_31370425_31370924	LINE		chr1_129203699_129204198	SINE
chr16_33365248_33365747	LINE		chr1_129216259_129216758	SINE
chr16_33408984_33409483	LINE		chr1_129226603_129227102	SINE
chr16_35385791_35386290	LINE		chr1_134082955_134083454	SINE
chr16_37273791_37274290	LINE		chr1_135229180_135229679	SINE
chr16_37304514_37305013	LINE		chr1_135291330_135291829	SINE
chr16_37749240_37749739	LINE		chr1_135960160_135960659	SINE
chr16_40008774_40009273	LINE		chr1_136114387_136114886	SINE
chr16_40022599_40023098	LINE		chr1_136482198_136482697	SINE
chr16_41156364_41156863	LINE		chr1_136591142_136591641	SINE
chr16_42004249_42004748	LINE		chr1_138173960_138174459	SINE
chr16_42511194_42511693	LINE		chr1_138203562_138204061	SINE
chr16_46151107_46151606	LINE		chr1_138314822_138315321	SINE
chr16_46443181_46443680	LINE		chr1_138635934_138636433	SINE
chr16_48825603_48826102	LINE		chr1_142556307_142556806	SINE
chr16_58605121_58605620	LINE		chr1_151963522_151964021	SINE
chr16_60013816_60014315	LINE		chr1_153816525_153817024	SINE
chr16_62433092_62433591	LINE		chr1_156712999_156713498	SINE
chr16_63633385_63633884	LINE		chr1_157052564_157053063	SINE
chr16_65430455_65430954	LINE		chr1_158509006_158509505	SINE
chr16_65542234_65542733	LINE		chr1_159150665_159151164	SINE
chr16_66715955_66716454	LINE		chr1_161272368_161272867	SINE
chr16_70203669_70204168	LINE		chr1_165891571_165892070	SINE
chr16_72314344_72314843	LINE		chr1_166547875_166548374	SINE
chr16_74984205_74984704	LINE		chr1_170135136_170135635	SINE
chr16_75538161_75538660	LINE		chr1_170338377_170338876	SINE
chr16_77152280_77152779	LINE		chr1_171643068_171643567	SINE
chr16_81423290_81423789	LINE		chr1_172121695_172122194	SINE
chr16_81493662_81494161	LINE		chr1_172501284_172501783	SINE
chr16_85259846_85260345	LINE		chr1_172780096_172780595	SINE
chr16_89262103_89262602	LINE		chr1_172831069_172831568	SINE
chr16_93384147_93384646	LINE		chr1_174092133_174092632	SINE
chr16_94956042_94956541	LINE		chr1_174211510_174212009	SINE
chr17_3328747_3329246	LINE		chr1_174267451_174267950	SINE
chr17_5208191_5208690	LINE		chr1_174524607_174525106	SINE
chr17_5607292_5607791	LINE		chr1_177384447_177384946	SINE
chr17_10751445_10751944	LINE		chr1_179620550_179621049	SINE
chr17_13739414_13739913	LINE		chr1_179932641_179933140	SINE
chr17_14080714_14081213	LINE		chr1_180319149_180319648	SINE
chr17_17752884_17753383	LINE		chr1_181563469_181563968	SINE
chr17_26746816_26747315	LINE		chr1_181597028_181597527	SINE
chr17_27810899_27811398	LINE		chr1_181789331_181789830	SINE
chr17_30195517_30196016	LINE		chr1_184384978_184385477	SINE
chr17_31769971_31770470	LINE		chr1_185826245_185826744	SINE
chr17_32028689_32029188	LINE		chr1_185919994_185920493	SINE
chr17_32642643_32643142	LINE		chr1_186879636_186880135	SINE
chr17_42679457_42679956	LINE		chr1_187550220_187550719	SINE
chr17_42791324_42791823	LINE		chr1_189842206_189842705	SINE
chr17_48691109_48691608	LINE		chr1_190988115_190988614	SINE
chr17_50478758_50479257	LINE		chr1_193188323_193188822	SINE
chr17_50501285_50501784	LINE		chr1_193683631_193684130	SINE
chr17_53726732_53727231	LINE		chr1_194816754_194817253	SINE
chr17_54875110_54875609	LINE		chr1_195083189_195083688	SINE
chr17_58194272_58194771	LINE		chr2_4537805_4538304	SINE
chr17_59485651_59486150	LINE		chr2_4952331_4952830	SINE
chr17_63726418_63726917	LINE		chr2_5372732_5373231	SINE
chr17_65240045_65240544	LINE		chr2_5826898_5827397	SINE
chr17_65599616_65600115	LINE		chr2_5981817_5982316	SINE
chr17_69073870_69074369	LINE		chr2_7088828_7089327	SINE
chr17_70627103_70627602	LINE		chr2_14401679_14402178	SINE
chr17_73469928_73470427	LINE		chr2_14961898_14962397	SINE
chr17_74286489_74286988	LINE		chr2_18901060_18901559	SINE
chr17_75171677_75172176	LINE		chr2_20058783_20059282	SINE
chr17_76860681_76861180	LINE		chr2_20619371_20619870	SINE
chr17_77567947_77568446	LINE		chr2_20836480_20836979	SINE
chr17_79367729_79368228	LINE		chr2_20858836_20859335	SINE
chr17_82807673_82808172	LINE		chr2_20993719_20994218	SINE
chr17_83948014_83948513	LINE		chr2_22817160_22817659	SINE
chr17_86225459_86225958	LINE		chr2_24661707_24662206	SINE
chr17_86928275_86928774	LINE		chr2_24662531_24663030	SINE
chr17_88546485_88546984	LINE		chr2_25351865_25352364	SINE
chr17_91283040_91283539	LINE		chr2_28205331_28205830	SINE
chr17_91362345_91362844	LINE		chr2_30923118_30923617	SINE
chr17_92610021_92610520	LINE		chr2_32280974_32281473	SINE
chr17_93509412_93509911	LINE		chr2_32342677_32343176	SINE
chr17_93539201_93539700	LINE		chr2_32501282_32501781	SINE
chr17_93576167_93576666	LINE		chr2_32544884_32545383	SINE
chr17_94643263_94643762	LINE		chr2_32713068_32713567	SINE
chr17_94928129_94928628	LINE		chr2_32794913_32795412	SINE
chr18_3657863_3658362	LINE		chr2_33995149_33995648	SINE
chr18_6526209_6526708	LINE		chr2_34639555_34640054	SINE
chr18_9359401_9359900	LINE		chr2_35817314_35817813	SINE
chr18_9494899_9495398	LINE		chr2_36100202_36100701	SINE
chr18_10221332_10221831	LINE		chr2_38091204_38091703	SINE
chr18_11579692_11580191	LINE		chr2_49350493_49350992	SINE
chr18_16269813_16270312	LINE		chr2_49880965_49881464	SINE
chr18_16319381_16319880	LINE		chr2_52344388_52344887	SINE
chr18_22406498_22406997	LINE		chr2_52368422_52368921	SINE
chr18_23321739_23322238	LINE		chr2_52617598_52618097	SINE
chr18_24957272_24957771	LINE		chr2_52621956_52622455	SINE
chr18_32670428_32670927	LINE		chr2_52677911_52678410	SINE
chr18_33038486_33038985	LINE		chr2_56989969_56990468	SINE
chr18_33285907_33286406	LINE		chr2_57168408_57168907	SINE,LTR
chr18_33603187_33603686	LINE		chr2_57214840_57215339	SINE
chr18_34067611_34068110	LINE		chr2_59950205_59950704	SINE
chr18_35468627_35469126	LINE		chr2_62859695_62860194	SINE
chr18_38415278_38415777	LINE		chr2_64803450_64803949	SINE
chr18_39096085_39096584	LINE		chr2_65790855_65791354	SINE
chr18_39591292_39591791	LINE		chr2_69793796_69794295	SINE
chr18_40084073_40084572	LINE		chr2_69879669_69880168	SINE
chr18_41033821_41034320	LINE		chr2_70958905_70959404	SINE
chr18_43188578_43189077	LINE		chr2_73183366_73183865	SINE
chr18_43818920_43819419	LINE		chr2_73645619_73646118	SINE
chr18_46234120_46234619	LINE		chr2_73698218_73698717	SINE
chr18_46830641_46831140	LINE		chr2_75600079_75600578	SINE
chr18_46837428_46837927	LINE		chr2_76785387_76785886	SINE
chr18_48396969_48397468	LINE		chr2_80382756_80383255	SINE
chr18_51241427_51241926	LINE		chr2_85835322_85835821	SINE
chr18_54897684_54898183	LINE		chr2_90474627_90475126	SINE
chr18_55648579_55649078	LINE		chr2_90562434_90562933	SINE
chr18_60050152_60050651	LINE		chr2_90930422_90930921	SINE
chr18_60796681_60797180	LINE		chr2_90931045_90931544	SINE
chr18_64910826_64911325	LINE		chr2_90957000_90957499	SINE
chr18_66015137_66015636	LINE		chr2_91229583_91230082	SINE
chr18_67260985_67261484	LINE		chr2_91881320_91881819	SINE
chr18_70833414_70833913	LINE		chr2_92278724_92279223	SINE
chr18_73466686_73467185	LINE		chr2_92573528_92574027	SINE
chr18_75070349_75070848	LINE		chr2_92659785_92660284	SINE
chr18_77841687_77842186	LINE		chr2_92872267_92872766	SINE
chr18_78067303_78067802	LINE		chr2_93554819_93555318	SINE
chr18_82172087_82172586	LINE		chr2_93628584_93629083	SINE
chr18_85099774_85100273	LINE		chr2_94059729_94060228	SINE
chr18_85273329_85273828	LINE		chr2_96884355_96884854	SINE
chr18_85590300_85590799	LINE		chr2_97374608_97375107	SINE
chr18_90478362_90478861	LINE		chr2_101855091_101855590	SINE
chr19_3790095_3790594	LINE		chr2_102463087_102463586	SINE
chr19_5414494_5414993	LINE		chr2_102525704_102526203	SINE
chr19_6159416_6159915	LINE		chr2_102762395_102762894	SINE
chr19_6186835_6187334	LINE		chr2_103120104_103120603	SINE
chr19_6423085_6423584	LINE		chr2_104025811_104026310	SINE
chr19_7658022_7658521	LINE		chr2_104365109_104365608	SINE
chr19_11120615_11121114	LINE		chr2_104991529_104992028	SINE
chr19_11424519_11425018	LINE		chr2_106800361_106800860	SINE
chr19_16221913_16222412	LINE		chr2_109988035_109988534	SINE
chr19_20655998_20656497	LINE		chr2_112080983_112081482	SINE
chr19_22871354_22871853	LINE		chr2_112179845_112180344	SINE
chr19_26134223_26134722	LINE		chr2_112354801_112355300	SINE
chr19_28252480_28252979	LINE		chr2_117042751_117043250	SINE
chr19_29915092_29915591	LINE		chr2_118310217_118310716	SINE
chr19_31679957_31680456	LINE		chr2_119525883_119526382	SINE
chr19_32789612_32790111	LINE		chr2_120596186_120596685	SINE
chr19_34129528_34130027	LINE		chr2_126601715_126602214	SINE
chr19_40975151_40975650	LINE		chr2_126939509_126940008	SINE
chr19_41063219_41063718	LINE		chr2_129070377_129070876	SINE
chr19_41513334_41513833	LINE		chr2_129573817_129574316	SINE
chr19_41782114_41782613	LINE		chr2_130403842_130404341	SINE
chr19_42382801_42383300	LINE		chr2_130411685_130412184	SINE
chr19_47286200_47286699	LINE		chr2_131151798_131152297	SINE
chr19_52698029_52698528	LINE		chr2_131276867_131277366	SINE
chr19_54035521_54036020	LINE		chr2_132559563_132560062	SINE
chr19_56628618_56629117	LINE		chr2_138412536_138413035	SINE
chr19_57646549_57647048	LINE		chr2_139986245_139986744	SINE
chr19_57932488_57932987	LINE		chr2_140387154_140387653	SINE
chrX_10937242_10937741	LINE		chr2_144211723_144212222	SINE
chrX_13838956_13839455	LINE		chr2_147911659_147912158	SINE
chrX_18517436_18517935	LINE		chr2_150681785_150682284	SINE
chrX_19165333_19165832	LINE		chr2_151362175_151362674	SINE
chrX_41090012_41090511	LINE		chr2_151700229_151700728	SINE
chrX_44643618_44644117	LINE		chr2_152709918_152710417	SINE
chrX_53688666_53689165	LINE		chr2_153288334_153288833	SINE
chrX_55873635_55874134	LINE		chr2_155230460_155230959	SINE
chrX_66073915_66074414	LINE		chr2_155450346_155450845	SINE
chrX_66283741_66284240	LINE		chr2_155452703_155453202	SINE
chrX_66767750_66768249	LINE		chr2_155526965_155527464	SINE
chrX_69947990_69948489	LINE		chr2_156076984_156077483	SINE
chrX_70222232_70222731	LINE		chr2_156277179_156277678	SINE
chrX_74324923_74325422	LINE		chr2_156472540_156473039	SINE
chrX_79655925_79656424	LINE		chr2_156874288_156874787	SINE
chrX_79816316_79816815	LINE		chr2_160418721_160419220	SINE
chrX_80428688_80429187	LINE		chr2_160483593_160484092	SINE
chrX_84729094_84729593	LINE		chr2_160489154_160489653	SINE
chrX_92802868_92803367	LINE		chr2_161892160_161892659	SINE
chrX_100760578_100761077	LINE		chr2_162604682_162605181	SINE
chrX_101034317_101034816	LINE		chr2_162794038_162794537	SINE
chrX_101319806_101320305	LINE		chr2_162958115_162958614	SINE
chrX_107200516_107201015	LINE		chr2_163034771_163035270	SINE
chrX_112472082_112472581	LINE		chr2_164675362_164675861	SINE
chrX_113910421_113910920	LINE		chr2_164802150_164802649	SINE
chrX_131209523_131210022	LINE		chr2_165651675_165652174	SINE
chrX_132463082_132463581	LINE,DNA		chr2_165666488_165666987	SINE
chrX_139493343_139493842	LINE		chr2_166224837_166225336	SINE
chrX_147416123_147416622	LINE		chr2_167199556_167200055	SINE
chrX_148621647_148622146	LINE		chr2_167838682_167839181	SINE
chrX_148625755_148626254	LINE		chr2_167898382_167898881	SINE
chrX_149801209_149801708	LINE		chr2_168258937_168259436	SINE
chrX_155328347_155328846	LINE		chr2_168467794_168468293	SINE
chrX_157444111_157444610	LINE		chr2_168614552_168615051	SINE
chrX_163753665_163754164	LINE		chr2_169828062_169828561	SINE
chr1_9813538_9814037	SINE		chr2_171929329_171929828	SINE
chr1_9997264_9997763	SINE		chr2_172173939_172174438	SINE
chr1_11106824_11107323	SINE		chr2_172325338_172325837	SINE
chr1_16554971_16555470	SINE		chr2_173057495_173057994	SINE
chr1_16749131_16749630	SINE		chr3_8982284_8982783	SINE
chr1_18002973_18003472	SINE		chr3_12246182_12246681	SINE
chr1_24770679_24771178	SINE		chr3_25424141_25424640	SINE
chr1_25546826_25547325	SINE		chr3_26904622_26905121	SINE
chr1_31435834_31436333	SINE		chr3_27126657_27127156	SINE
chr1_32328728_32329227	SINE		chr3_27880740_27881239	SINE
chr1_35580528_35581027	SINE		chr3_30492555_30493054	SINE
chr1_36870418_36870917	SINE		chr3_30751047_30751546	SINE
chr1_37691451_37691950	SINE		chr3_33232811_33233310	SINE
chr1_38211188_38211687	SINE		chr3_33961178_33961677	SINE
chr1_39316922_39317421	SINE		chr3_38652624_38653123	SINE
chr1_39569442_39569941	SINE		chr3_40459083_40459582	SINE
chr1_42062930_42063429	SINE		chr3_40792634_40793133	SINE
chr1_43267186_43267685	SINE		chr3_41321037_41321536	SINE
chr1_44971524_44972023	SINE		chr3_51750854_51751353	SINE
chr1_47021080_47021579	SINE		chr3_53183566_53184065	SINE
chr1_51172641_51173140	SINE		chr3_53368000_53368499	SINE
chr1_51585386_51585885	SINE		chr3_54521537_54522036	SINE
chr1_54954001_54954500	SINE		chr3_55227822_55228321	SINE
chr1_58887642_58888141	SINE		chr3_56927115_56927614	SINE
chr1_59862251_59862750	SINE		chr3_57713810_57714309	SINE
chr1_62589650_62590149	SINE		chr3_62174022_62174521	SINE
chr1_64616170_64616669	SINE		chr3_66726217_66726716	SINE
chr1_69677108_69677607	SINE		chr3_69560129_69560628	SINE
chr1_72212407_72212906	SINE		chr3_70014482_70014981	SINE
chr1_72353017_72353516	SINE		chr3_73265559_73266058	SINE
chr1_74242532_74243031	SINE		chr3_73331487_73331986	SINE
chr1_75474497_75474996	SINE		chr3_75706911_75707410	SINE
chr1_78334604_78335103	SINE		chr3_79328411_79328910	SINE
chr1_79880278_79880777	SINE		chr3_79671502_79672001	SINE
chr1_80368551_80369050	SINE		chr3_82529529_82530028	SINE
chr1_84214341_84214840	SINE		chr3_84018275_84018774	SINE
chr1_84614915_84615414	SINE		chr3_87499797_87500296	SINE
chr1_84949171_84949670	SINE		chr3_88512156_88512655	SINE
chr1_89108619_89109118	SINE		chr3_88728394_88728893	SINE
chr1_89414426_89414925	SINE		chr3_88935929_88936428	SINE
chr1_90040456_90040955	SINE		chr3_89887901_89888400	SINE
chr1_90615269_90615768	SINE		chr3_93367015_93367514	SINE
chr1_92252989_92253488	SINE		chr3_95041410_95041909	SINE
chr1_98760612_98761111	SINE		chr3_95710001_95710500	SINE
chr1_106935568_106936067	SINE		chr3_95950741_95951240	SINE
chr1_107274175_107274674	SINE		chr3_96443089_96443588	SINE
chr1_118052009_118052508	SINE		chr3_96616705_96617204	SINE
chr1_119144869_119145368	SINE		chr3_96964723_96965222	SINE
chr1_120722980_120723479	SINE		chr3_97849720_97850219	SINE
chr1_121681353_121681852	SINE		chr3_101787794_101788293	SINE
chr1_123407635_123408134	SINE		chr3_103025263_103025762	SINE
chr1_123670622_123671121	SINE		chr3_103046078_103046577	SINE
chr1_124292782_124293281	SINE		chr3_103584048_103584547	SINE
chr1_125810831_125811330	SINE		chr3_108041403_108041902	SINE
chr1_125824245_125824744	SINE		chr3_108145232_108145731	SINE
chr1_126192139_126192638	SINE		chr3_116646298_116646797	SINE
chr1_126623120_126623619	SINE		chr3_117224285_117224784	SINE
chr1_129081837_129082336	SINE		chr3_120960282_120960781	SINE
chr1_129145724_129146223	SINE		chr3_121073133_121073632	SINE
chr1_129723550_129724049	SINE		chr3_122320498_122320997	SINE
chr1_130008673_130009172	SINE		chr3_122651533_122652032	SINE
chr1_130791773_130792272	SINE		chr3_129269687_129270186	SINE
chr1_133012472_133012971	SINE		chr3_129665480_129665979	SINE
chr1_134180096_134180595	SINE		chr3_130211134_130211633	SINE
chr1_134505663_134506162	SINE		chr3_132738408_132738907	SINE
chr1_134666124_134666623	SINE		chr3_136433069_136433568	SINE
chr1_135291330_135291829	SINE		chr3_138158042_138158541	SINE
chr1_135598389_135598888	SINE		chr3_138549132_138549631	SINE
chr1_136494866_136495365	SINE		chr3_140890256_140890755	SINE
chr1_137219284_137219783	SINE		chr3_142429494_142429993	SINE
chr1_140194674_140195173	SINE		chr3_146429129_146429628	SINE
chr1_143009276_143009775	SINE		chr3_151196501_151197000	SINE
chr1_145235943_145236442	SINE		chr3_152068319_152068818	SINE
chr1_154568831_154569330	SINE		chr3_152248952_152249451	SINE
chr1_154639837_154640336	SINE		chr3_152500689_152501188	SINE
chr1_154913435_154913934	SINE		chr3_153917425_153917924	SINE
chr1_156987167_156987666	SINE		chr3_153956998_153957497	SINE
chr1_157146536_157147035	SINE		chr3_155133504_155134003	SINE
chr1_157246411_157246910	SINE		chr4_5001960_5002459	SINE
chr1_158363577_158364076	SINE		chr4_10944571_10945070	SINE
chr1_160186173_160186672	SINE		chr4_11448216_11448715	SINE
chr1_161729832_161730331	SINE		chr4_11648885_11649384	SINE
chr1_162308444_162308943	SINE		chr4_15717375_15717874	SINE
chr1_162586053_162586552	SINE		chr4_32942400_32942899	SINE
chr1_162865640_162866139	SINE		chr4_33480377_33480876	SINE
chr1_165891571_165892070	SINE		chr4_34771136_34771635	SINE
chr1_167143487_167143986	SINE		chr4_36015137_36015636	SINE
chr1_167416301_167416800	SINE		chr4_36738909_36739408	SINE
chr1_170135136_170135635	SINE		chr4_40976198_40976697	SINE
chr1_170957426_170957925	SINE		chr4_41132476_41132975	SINE
chr1_172831069_172831568	SINE		chr4_41534441_41534940	SINE
chr1_173288499_173288998	SINE		chr4_42917309_42917808	SINE
chr1_173409060_173409559	SINE		chr4_46630163_46630662	SINE
chr1_173757821_173758320	SINE		chr4_46681287_46681786	SINE
chr1_175338743_175339242	SINE		chr4_47033394_47033893	SINE
chr1_177323946_177324445	SINE		chr4_48624543_48625042	SINE
chr1_179923975_179924474	SINE		chr4_48655302_48655801	SINE
chr1_181530173_181530672	SINE		chr4_52496335_52496834	SINE
chr1_181645929_181646428	SINE		chr4_53665599_53666098	SINE
chr1_183918499_183918998	SINE		chr4_56763623_56764122	SINE
chr1_184838540_184839039	SINE		chr4_57346880_57347379	SINE
chr1_187111017_187111516	SINE		chr4_57580088_57580587	SINE
chr1_194056529_194057028	SINE		chr4_59831288_59831787	SINE
chr1_194706143_194706642	SINE		chr4_61773924_61774423	SINE
chr1_195805808_195806307	SINE		chr4_62392706_62393205	SINE
chr2_4537805_4538304	SINE		chr4_62550700_62551199	SINE
chr2_4830222_4830721	SINE		chr4_63134807_63135306	SINE
chr2_5535853_5536352	SINE		chr4_66183510_66184009	SINE
chr2_6326223_6326722	SINE		chr4_69944660_69945159	SINE
chr2_6574620_6575119	SINE		chr4_75625976_75626475	SINE
chr2_6669150_6669649	SINE		chr4_82917949_82918448	SINE
chr2_7769002_7769501	SINE		chr4_83612613_83613112	SINE
chr2_13099571_13100070	SINE		chr4_86509851_86510350	SINE
chr2_14605788_14606287	SINE		chr4_86708648_86709147	SINE
chr2_16475313_16475812	SINE		chr4_87891219_87891718	SINE
chr2_18110866_18111365	SINE		chr4_98027309_98027808	SINE
chr2_20619371_20619870	SINE		chr4_98178485_98178984	SINE
chr2_25013167_25013666	SINE		chr4_98400352_98400851	SINE
chr2_25351865_25352364	SINE		chr4_98776707_98777206	SINE
chr2_29673256_29673755	SINE		chr4_100276872_100277371	SINE
chr2_29961843_29962342	SINE		chr4_100949759_100950258	SINE
chr2_30233911_30234410	SINE		chr4_100978788_100979287	SINE
chr2_30913204_30913703	SINE		chr4_101057608_101058107	SINE
chr2_31885178_31885677	SINE		chr4_104369046_104369545	SINE
chr2_33616059_33616558	SINE		chr4_106127192_106127691	SINE
chr2_34674196_34674695	SINE		chr4_106621756_106622255	SINE
chr2_35426800_35427299	SINE		chr4_106958139_106958638	SINE
chr2_35466232_35466731	SINE		chr4_108418034_108418533	SINE
chr2_35474418_35474917	SINE		chr4_108755825_108756324	SINE
chr2_36024471_36024970	SINE		chr4_111217208_111217707	SINE
chr2_37624380_37624879	SINE		chr4_114325098_114325597	SINE
chr2_44033352_44033851	SINE		chr4_114630908_114631407	SINE
chr2_50184999_50185498	SINE		chr4_115841618_115842117	SINE
chr2_52436139_52436638	SINE		chr4_116896904_116897403	SINE
chr2_52920267_52920766	SINE		chr4_117756623_117757122	SINE
chr2_58141639_58142138	SINE		chr4_118011993_118012492	SINE
chr2_69592347_69592846	SINE		chr4_118137459_118137958	SINE
chr2_70958905_70959404	SINE		chr4_119145124_119145623	SINE
chr2_72013608_72014107	SINE		chr4_120337157_120337656	SINE
chr2_73183366_73183865	SINE		chr4_122614551_122615050	SINE
chr2_73715837_73716336	SINE		chr4_124138375_124138874	SINE
chr2_75571232_75571731	SINE		chr4_124243205_124243704	SINE,LTR
chr2_75600079_75600578	SINE		chr4_124444121_124444620	SINE
chr2_76306315_76306814	SINE		chr4_124809609_124810108	SINE
chr2_76947507_76948006	SINE		chr4_124982905_124983404	SINE
chr2_84787201_84787700	SINE		chr4_127981296_127981795	SINE
chr2_90957000_90957499	SINE		chr4_128068672_128069171	SINE
chr2_91327404_91327903	SINE		chr4_128619256_128619755	SINE
chr2_91462658_91463157	SINE		chr4_129001961_129002460	SINE
chr2_91591023_91591522	SINE		chr4_129158087_129158586	SINE
chr2_91601209_91601708	SINE		chr4_129338772_129339271	SINE
chr2_92872267_92872766	SINE		chr4_129901312_129901811	SINE
chr2_94535271_94535770	SINE		chr4_130054671_130055170	SINE
chr2_95859959_95860458	SINE		chr4_132080467_132080966	SINE
chr2_101717371_101717870	SINE		chr4_132336147_132336646	SINE
chr2_102463087_102463586	SINE		chr4_132725396_132725895	SINE
chr2_102582959_102583458	SINE		chr4_132865710_132866209	SINE
chr2_103026776_103027275	SINE		chr4_132871968_132872467	SINE
chr2_107377537_107378036	SINE		chr4_133925924_133926423	SINE
chr2_112283402_112283901	SINE		chr4_133957049_133957548	SINE
chr2_112323147_112323646	SINE		chr4_134125115_134125614	SINE
chr2_114875776_114876275	SINE		chr4_134379463_134379962	SINE
chr2_116931070_116931569	SINE		chr4_134769242_134769741	SINE
chr2_118431671_118432170	SINE		chr4_135072787_135073286	SINE
chr2_119261765_119262264	SINE		chr4_135265032_135265531	SINE
chr2_119422451_119422950	SINE		chr4_135885707_135886206	SINE
chr2_120037293_120037792	SINE		chr4_135894560_135895059	SINE
chr2_120365622_120366121	SINE		chr4_135980800_135981299	SINE
chr2_120596186_120596685	SINE		chr4_136297722_136298221	SINE
chr2_120693109_120693608	SINE		chr4_136404340_136404839	SINE
chr2_121065054_121065553	SINE		chr4_137508791_137509290	SINE
chr2_124881056_124881555	SINE		chr4_137565588_137566087	SINE
chr2_125306722_125307221	SINE		chr4_137751814_137752313	SINE
chr2_125828036_125828535	SINE		chr4_138687680_138688179	SINE,LTR
chr2_126884924_126885423	SINE		chr4_139477627_139478126	SINE
chr2_128773838_128774337	SINE		chr4_140640530_140641029	SINE
chr2_128850870_128851369	SINE		chr4_142405874_142406373	SINE
chr2_129573817_129574316	SINE		chr4_142970457_142970956	SINE
chr2_130082651_130083150	SINE		chr4_144674073_144674572	SINE
chr2_130339748_130340247	SINE		chr4_144754652_144755151	SINE
chr2_130530846_130531345	SINE		chr4_147850051_147850550	SINE
chr2_131352742_131353241	SINE		chr4_148710156_148710655	SINE
chr2_131601053_131601552	SINE		chr4_148783821_148784320	SINE
chr2_132248678_132249177	SINE		chr4_149002330_149002829	SINE
chr2_135831976_135832475	SINE		chr4_149373308_149373807	SINE
chr2_139475263_139475762	SINE		chr4_151294301_151294800	SINE
chr2_146699178_146699677	SINE		chr4_152542653_152543152	SINE
chr2_147911659_147912158	SINE		chr4_154115850_154116349	SINE
chr2_148164560_148165059	SINE		chr4_154546201_154546700	SINE
chr2_150587317_150587816	SINE		chr4_154669289_154669788	SINE
chr2_150686814_150687313	SINE		chr4_154678774_154679273	SINE
chr2_151787488_151787987	SINE		chr4_155095701_155096200	SINE
chr2_151937599_151938098	SINE		chr5_3641624_3642123	SINE
chr2_152298053_152298552	SINE		chr5_12549331_12549830	SINE
chr2_153458147_153458646	SINE		chr5_17810998_17811497	SINE
chr2_154397671_154398170	SINE		chr5_20423594_20424093	SINE
chr2_154409755_154410254	SINE		chr5_20674606_20675105	SINE
chr2_155366695_155367194	SINE		chr5_23669932_23670431	SINE
chr2_155910644_155911143	SINE		chr5_23991855_23992354	SINE
chr2_156047734_156048233	SINE		chr5_30541467_30541966	SINE
chr2_156076984_156077483	SINE		chr5_31146242_31146741	SINE
chr2_156626755_156627254	SINE,LTR		chr5_31567364_31567863	SINE
chr2_156714064_156714563	SINE		chr5_31587111_31587610	SINE
chr2_156874288_156874787	SINE		chr5_32173295_32173794	SINE
chr2_157573151_157573650	SINE		chr5_32796284_32796783	SINE
chr2_158090515_158091014	SINE		chr5_32806655_32807154	SINE
chr2_158202501_158203000	SINE		chr5_34667898_34668397	SINE
chr2_161600363_161600862	SINE		chr5_37643304_37643803	SINE
chr2_163237961_163238460	SINE		chr5_38227460_38227959	SINE
chr2_163488297_163488796	SINE		chr5_38482271_38482770	SINE
chr2_164605471_164605970	SINE		chr5_41126892_41127391	SINE
chr2_164619216_164619715	SINE		chr5_45125310_45125809	SINE
chr2_164743841_164744340	SINE		chr5_53757794_53758293	SINE
chr2_165082564_165083063	SINE		chr5_53771545_53772044	SINE
chr2_165211744_165212243	SINE		chr5_65665172_65665671	SINE
chr2_165651675_165652174	SINE		chr5_65776931_65777430	SINE
chr2_165964731_165965230	SINE		chr5_65969729_65970228	SINE
chr2_166061634_166062133	SINE		chr5_66530322_66530821	SINE
chr2_166759347_166759846	SINE		chr5_67749889_67750388	SINE
chr2_167261866_167262365	SINE		chr5_68051921_68052420	SINE
chr2_167476959_167477458	SINE		chr5_73545370_73545869	SINE
chr2_167838682_167839181	SINE		chr5_73753512_73754011	SINE
chr2_167897674_167898173	SINE		chr5_74420044_74420543	SINE
chr2_168614552_168615051	SINE		chr5_76754124_76754623	SINE
chr2_168699904_168700403	SINE		chr5_77144469_77144968	SINE,LTR
chr2_168730233_168730732	SINE		chr5_77246116_77246615	SINE
chr2_171642189_171642688	SINE		chr5_78280501_78281000	SINE
chr2_171875833_171876332	SINE		chr5_80435221_80435720	SINE
chr2_177936295_177936794	SINE		chr5_81746815_81747314	SINE
chr2_179375346_179375845	SINE		chr5_82010899_82011398	SINE
chr2_180297635_180298134	SINE		chr5_90693629_90694128	SINE
chr2_180636739_180637238	SINE		chr5_92624576_92625075	SINE
chr3_8245383_8245882	SINE		chr5_92800287_92800786	SINE
chr3_9407125_9407624	SINE		chr5_93132718_93133217	SINE
chr3_10307461_10307960	SINE		chr5_93416256_93416755	SINE
chr3_12246182_12246681	SINE		chr5_93609321_93609820	SINE
chr3_19620588_19621087	SINE		chr5_98350148_98350647	SINE
chr3_19899580_19900079	SINE		chr5_98831847_98832346	SINE
chr3_19976524_19977023	SINE		chr5_98927277_98927776	SINE
chr3_25576379_25576878	SINE		chr5_100481717_100482216	SINE
chr3_27166900_27167399	SINE		chr5_100825708_100826207	SINE
chr3_32369999_32370498	SINE		chr5_101143804_101144303	SINE
chr3_32626707_32627206	SINE		chr5_101255563_101256062	SINE
chr3_33232811_33233310	SINE		chr5_103123274_103123773	SINE
chr3_35959055_35959554	SINE		chr5_104569791_104570290	SINE
chr3_40063243_40063742	SINE		chr5_106412104_106412603	SINE
chr3_40792634_40793133	SINE		chr5_107419694_107420193	SINE
chr3_42055419_42055918	SINE		chr5_112749823_112750322	SINE
chr3_51929295_51929794	SINE		chr5_113143686_113144185	SINE
chr3_52195898_52196397	SINE		chr5_113535847_113536346	SINE
chr3_52262241_52262740	SINE		chr5_114569731_114570230	SINE
chr3_54429647_54430146	SINE		chr5_114806833_114807332	SINE
chr3_54617685_54618184	SINE		chr5_115364792_115365291	SINE
chr3_56927115_56927614	SINE		chr5_115551673_115552172	SINE
chr3_57686926_57687425	SINE		chr5_115557318_115557817	SINE
chr3_57917745_57918244	SINE		chr5_115613514_115614013	SINE
chr3_58536274_58536773	SINE		chr5_115667960_115668459	SINE
chr3_67992907_67993406	SINE		chr5_115684501_115685000	SINE
chr3_68922712_68923211	SINE		chr5_115706329_115706828	SINE
chr3_79353680_79354179	SINE		chr5_116377004_116377503	SINE
chr3_79476846_79477345	SINE		chr5_117318103_117318602	SINE
chr3_80649574_80650073	SINE		chr5_117893854_117894353	SINE
chr3_84037814_84038313	SINE		chr5_117965339_117965838	SINE
chr3_87059140_87059639	SINE		chr5_118082496_118082995	SINE
chr3_87773964_87774463	SINE		chr5_118405791_118406290	SINE
chr3_87891565_87892064	SINE		chr5_118899832_118900331	SINE
chr3_88207373_88207872	SINE		chr5_119001475_119001974	SINE
chr3_88609209_88609708	SINE		chr5_121623008_121623507	SINE
chr3_95114795_95115294	SINE		chr5_121796862_121797361	SINE
chr3_96443089_96443588	SINE		chr5_121862286_121862785	SINE
chr3_97556754_97557253	SINE		chr5_121872855_121873354	SINE
chr3_100299328_100299827	SINE		chr5_121888093_121888592	SINE
chr3_101427608_101428107	SINE		chr5_122056026_122056525	SINE
chr3_101874273_101874772	SINE		chr5_122702216_122702715	SINE
chr3_103025263_103025762	SINE		chr5_122843799_122844298	SINE
chr3_103136706_103137205	SINE		chr5_122936159_122936658	SINE
chr3_103737167_103737666	SINE		chr5_123055767_123056266	SINE
chr3_104286147_104286646	SINE		chr5_124075982_124076481	SINE
chr3_105638735_105639234	SINE		chr5_124276573_124277072	SINE
chr3_108041403_108041902	SINE		chr5_124522867_124523366	SINE
chr3_108078945_108079444	SINE		chr5_124744068_124744567	SINE
chr3_108613097_108613596	SINE		chr5_124882405_124882904	SINE
chr3_116198179_116198678	SINE		chr5_124947096_124947595	SINE
chr3_116451702_116452201	SINE		chr5_126072017_126072516	SINE
chr3_116474498_116474997	SINE		chr5_128117609_128118108	SINE
chr3_121322217_121322716	SINE		chr5_128260405_128260904	SINE
chr3_121480516_121481015	SINE		chr5_128345398_128345897	SINE
chr3_122853185_122853684	SINE		chr5_129217687_129218186	SINE
chr3_126065966_126066465	SINE		chr5_129679207_129679706	SINE
chr3_126960531_126961030	SINE		chr5_130430089_130430588	SINE
chr3_129913474_129913973	SINE		chr5_130719950_130720449	SINE
chr3_130211134_130211633	SINE		chr5_130739332_130739831	SINE
chr3_130393683_130394182	SINE		chr5_130743024_130743523	SINE
chr3_131257280_131257779	SINE		chr5_131951242_131951741	SINE
chr3_136503869_136504368	SINE		chr5_132220932_132221431	SINE
chr3_136985109_136985608	SINE		chr5_132500454_132500953	SINE
chr3_137058658_137059157	SINE		chr5_132853934_132854433	SINE
chr3_137885886_137886385	SINE		chr5_134245148_134245647	SINE
chr3_143190900_143191399	SINE		chr5_134663116_134663615	SINE
chr3_143494947_143495446	SINE		chr5_134826489_134826988	SINE
chr3_146261915_146262414	SINE		chr5_135144337_135144836	SINE
chr3_148867318_148867817	SINE		chr5_135512012_135512511	SINE
chr3_149384914_149385413	SINE		chr5_135879258_135879757	SINE
chr3_152068319_152068818	SINE		chr5_135926856_135927355	SINE
chr3_152732797_152733296	SINE		chr5_135993125_135993624	SINE
chr3_157723540_157724039	SINE		chr5_136426843_136427342	SINE
chr4_6315370_6315869	SINE		chr5_136872492_136872991	SINE
chr4_6352515_6353014	SINE		chr5_137235639_137236138	SINE
chr4_11648885_11649384	SINE		chr5_138663340_138663839	SINE
chr4_31091379_31091878	SINE		chr5_139251364_139251863	SINE
chr4_32942400_32942899	SINE		chr5_139916315_139916814	SINE
chr4_33270481_33270980	SINE		chr5_141046314_141046813	SINE
chr4_35844726_35845225	SINE		chr5_141169353_141169852	SINE
chr4_41020363_41020862	SINE		chr5_141186982_141187481	SINE
chr4_41465920_41466419	SINE		chr5_141435053_141435552	SINE
chr4_41488971_41489470	SINE		chr5_141945985_141946484	SINE
chr4_41684479_41684978	SINE		chr5_142767358_142767857	SINE
chr4_42917309_42917808	SINE		chr5_142803107_142803606	SINE
chr4_43992677_43993176	SINE		chr5_143540583_143541082	SINE
chr4_45070439_45070938	SINE		chr5_143650557_143651056	SINE
chr4_46630163_46630662	SINE		chr5_143700360_143700859	SINE
chr4_46954492_46954991	SINE		chr5_143903390_143903889	SINE
chr4_48251777_48252276	SINE		chr5_144184890_144185389	SINE
chr4_48640722_48641221	SINE		chr5_144256521_144257020	SINE
chr4_49594357_49594856	SINE		chr5_144313621_144314120	SINE
chr4_51982399_51982898	SINE		chr5_144369066_144369565	SINE
chr4_53491606_53492105	SINE		chr5_144909665_144910164	SINE
chr4_54607472_54607971	SINE		chr5_144925051_144925550	SINE
chr4_55338589_55339088	SINE		chr5_147208829_147209328	SINE
chr4_56944329_56944828	SINE		chr5_147635294_147635793	SINE
chr4_57429933_57430432	SINE		chr5_147649802_147650301	SINE
chr4_57940695_57941194	SINE		chr5_147767983_147768482	SINE
chr4_58957499_58957998	SINE		chr5_148181169_148181668	SINE
chr4_59013426_59013925	SINE		chr5_149094141_149094640	SINE
chr4_62115990_62116489	SINE		chr5_149117173_149117672	SINE
chr4_63804049_63804548	SINE		chr5_149214143_149214642	SINE
chr4_65372531_65373030	SINE		chr5_149593943_149594442	SINE
chr4_76111970_76112469	SINE		chr5_149753802_149754301	SINE
chr4_76799717_76800216	SINE		chr5_150070572_150071071	SINE
chr4_80590451_80590950	SINE		chr5_150952344_150952843	SINE
chr4_82599924_82600423	SINE		chr5_151229023_151229522	SINE
chr4_82917949_82918448	SINE		chr6_12034561_12035060	SINE
chr4_83055799_83056298	SINE		chr6_17680017_17680516	SINE
chr4_83159477_83159976	SINE		chr6_24939863_24940362	SINE
chr4_84565311_84565810	SINE		chr6_25648825_25649324	SINE
chr4_86550855_86551354	SINE		chr6_27239778_27240277	SINE
chr4_86856462_86856961	SINE		chr6_28905635_28906134	SINE
chr4_86857729_86858228	SINE		chr6_29313986_29314485	SINE
chr4_98650534_98651033	SINE		chr6_29755292_29755791	SINE
chr4_98776707_98777206	SINE		chr6_31590298_31590797	SINE
chr4_100488522_100489021	SINE		chr6_34180971_34181470	SINE
chr4_103569404_103569903	SINE		chr6_34809904_34810403	SINE
chr4_107647117_107647616	SINE		chr6_35452824_35453323	SINE
chr4_109265524_109266023	SINE		chr6_37139933_37140432	SINE
chr4_114185532_114186031	SINE		chr6_37152273_37152772	SINE
chr4_115382220_115382719	SINE		chr6_38442507_38443006	SINE
chr4_116076354_116076853	SINE		chr6_39307196_39307695	SINE
chr4_116316859_116317358	SINE		chr6_39625006_39625505	SINE
chr4_116691884_116692383	SINE		chr6_39895481_39895980	SINE
chr4_116811822_116812321	SINE		chr6_48958093_48958592	SINE
chr4_117190759_117191258	SINE		chr6_52772665_52773164	SINE
chr4_118011993_118012492	SINE		chr6_55833285_55833784	SINE
chr4_119145775_119146274	SINE		chr6_72427702_72428201	SINE
chr4_120337157_120337656	SINE		chr6_77868548_77869047	SINE
chr4_122977370_122977869	SINE		chr6_78290238_78290737	SINE
chr4_123574099_123574598	SINE		chr6_80246485_80246984	SINE
chr4_125152071_125152570	SINE		chr6_81571043_81571542	SINE
chr4_127805801_127806300	SINE		chr6_81634737_81635236	SINE
chr4_127835036_127835535	SINE		chr6_83135018_83135517	SINE
chr4_128434040_128434539	SINE		chr6_83252986_83253485	SINE
chr4_128568471_128568970	SINE		chr6_83438176_83438675	SINE
chr4_129338772_129339271	SINE		chr6_83490094_83490593	SINE
chr4_129348651_129349150	SINE		chr6_84043424_84043923	SINE
chr4_129901312_129901811	SINE		chr6_84853619_84854118	SINE
chr4_130165282_130165781	SINE		chr6_86276855_86277354	SINE
chr4_131725627_131726126	SINE		chr6_86828799_86829298	SINE
chr4_132007980_132008479	SINE		chr6_87822770_87823269	SINE
chr4_133961431_133961930	SINE		chr6_88709735_88710234	SINE
chr4_134075072_134075571	SINE		chr6_88863420_88863919	SINE
chr4_134123604_134124103	SINE		chr6_91992397_91992896	SINE
chr4_134125115_134125614	SINE		chr6_92297513_92298012	SINE
chr4_134873966_134874465	SINE		chr6_93176383_93176882	SINE
chr4_135798173_135798672	SINE		chr6_93198769_93199268	SINE
chr4_136297722_136298221	SINE		chr6_93687007_93687506	SINE
chr4_136992865_136993364	SINE		chr6_98585757_98586256	SINE
chr4_137508791_137509290	SINE		chr6_99280158_99280657	SINE
chr4_137523961_137524460	SINE,LTR		chr6_104866472_104866971	SINE
chr4_137685956_137686455	SINE		chr6_108598453_108598952	SINE
chr4_137709834_137710333	SINE		chr6_110504500_110504999	SINE
chr4_137720254_137720753	SINE		chr6_113948796_113949295	SINE
chr4_138215710_138216209	SINE		chr6_114174345_114174844	SINE
chr4_138342118_138342617	SINE		chr6_115712439_115712938	SINE
chr4_138514895_138515394	SINE		chr6_116153045_116153544	SINE
chr4_139164574_139165073	SINE		chr6_116306927_116307426	SINE
chr4_140644713_140645212	SINE		chr6_117134444_117134943	SINE
chr4_140686699_140687198	SINE		chr6_117811696_117812195	SINE
chr4_141001905_141002404	SINE		chr6_118777522_118778021	SINE
chr4_141497080_141497579	SINE		chr6_119081019_119081518	SINE
chr4_141539454_141539953	SINE		chr6_122397864_122398363	SINE
chr4_141745320_141745819	SINE		chr6_124590943_124591442	SINE
chr4_142446240_142446739	SINE		chr6_124730630_124731129	SINE
chr4_142970457_142970956	SINE		chr6_125060911_125061410	SINE
chr4_147544799_147545298	SINE		chr6_125299540_125300039	SINE
chr4_148556806_148557305	SINE		chr6_126124341_126124840	SINE
chr4_149258104_149258603	SINE		chr6_128285772_128286271	SINE
chr4_149905925_149906424	SINE		chr6_135166336_135166835	SINE
chr4_150401181_150401680	SINE		chr6_135386312_135386811	SINE
chr4_151346546_151347045	SINE		chr6_135450199_135450698	SINE
chr4_151559091_151559590	SINE		chr6_135782015_135782514	SINE
chr4_152340719_152341218	SINE		chr6_136497350_136497849	SINE
chr4_152542653_152543152	SINE		chr6_136506771_136507270	SINE
chr4_153931999_153932498	SINE		chr6_136787716_136788215	SINE
chr4_154452822_154453321	SINE		chr6_137140473_137140972	SINE
chr4_154643702_154644201	SINE		chr6_137363001_137363500	SINE
chr4_154655662_154656161	SINE		chr6_138298997_138299496	SINE
chr4_154678774_154679273	SINE		chr6_139997780_139998279	SINE
chr4_155026691_155027190	SINE		chr6_140617773_140618272	SINE
chr5_20445329_20445828	SINE		chr6_142403172_142403671	SINE
chr5_20940092_20940591	SINE		chr6_142473249_142473748	SINE
chr5_21251559_21252058	SINE		chr6_142631324_142631823	SINE
chr5_21334569_21335068	SINE		chr6_145664168_145664667	SINE
chr5_23074046_23074545	SINE		chr6_148874924_148875423	SINE
chr5_25297443_25297942	SINE		chr7_3376350_3376849	SINE
chr5_31181802_31182301	SINE		chr7_3445091_3445590	SINE
chr5_31237068_31237567	SINE		chr7_5051316_5051815	SINE
chr5_31329393_31329892	SINE		chr7_6616072_6616571	SINE
chr5_33546337_33546836	SINE		chr7_17077446_17077945	SINE
chr5_37119023_37119522	SINE		chr7_17389968_17390467	SINE
chr5_37148234_37148733	SINE		chr7_19851203_19851702	SINE
chr5_37267767_37268266	SINE		chr7_19870104_19870603	SINE
chr5_37444001_37444500	SINE		chr7_19903984_19904483	SINE
chr5_37610211_37610710	SINE		chr7_25635630_25636129	SINE
chr5_37629808_37630307	SINE		chr7_25832441_25832940	SINE
chr5_37688664_37689163	SINE		chr7_25879143_25879642	SINE
chr5_38062210_38062709	SINE		chr7_25884535_25885034	SINE
chr5_38750889_38751388	SINE		chr7_26209294_26209793	SINE
chr5_41016090_41016589	SINE		chr7_26579722_26580221	SINE
chr5_41993526_41994025	SINE		chr7_26633086_26633585	SINE
chr5_42684888_42685387	SINE		chr7_28076594_28077093	SINE
chr5_45519226_45519725	SINE		chr7_28185508_28186007	SINE
chr5_48880938_48881437	SINE		chr7_28382999_28383498	SINE
chr5_49348562_49349061	SINE		chr7_29642504_29643003	SINE
chr5_49894808_49895307	SINE		chr7_30920986_30921485	SINE
chr5_52670174_52670673	SINE		chr7_31198494_31198993	SINE
chr5_53658585_53659084	SINE		chr7_31672518_31673017	SINE
chr5_63890214_63890713	SINE		chr7_31957160_31957659	SINE
chr5_63936628_63937127	SINE		chr7_31962082_31962581	SINE
chr5_64602027_64602526	SINE		chr7_36413477_36413976	SINE
chr5_65569688_65570187	SINE		chr7_36421815_36422314	SINE
chr5_65665172_65665671	SINE		chr7_38996372_38996871	SINE
chr5_65776931_65777430	SINE		chr7_51496243_51496742	SINE
chr5_65862940_65863439	SINE		chr7_51916579_51917078	SINE
chr5_65933086_65933585	SINE		chr7_52028049_52028548	SINE
chr5_66746420_66746919	SINE		chr7_52293246_52293745	SINE
chr5_67148419_67148918	SINE		chr7_52333837_52334336	SINE
chr5_67749889_67750388	SINE		chr7_52570483_52570982	SINE
chr5_72795074_72795573	SINE		chr7_52584299_52584798	SINE
chr5_74329675_74330174	SINE		chr7_52658855_52659354	SINE
chr5_74525744_74526243	SINE		chr7_54411027_54411526	SINE
chr5_76754124_76754623	SINE		chr7_56423311_56423810	SINE
chr5_77144469_77144968	SINE		chr7_57580149_57580648	SINE
chr5_77519702_77520201	SINE		chr7_57688984_57689483	SINE
chr5_81746815_81747314	SINE		chr7_60077715_60078214	SINE
chr5_81993325_81993824	SINE		chr7_63247325_63247824	SINE
chr5_89077677_89078176	SINE		chr7_66033676_66034175	SINE
chr5_89118393_89118892	SINE		chr7_66500805_66501304	SINE
chr5_90662338_90662837	SINE		chr7_71733222_71733721	SINE
chr5_92536183_92536682	SINE		chr7_71984438_71984937	SINE
chr5_93006773_93007272	SINE		chr7_72359768_72360267	SINE
chr5_93193708_93194207	SINE		chr7_73133661_73134160	SINE,LTR
chr5_93303197_93303696	SINE		chr7_80729252_80729751	SINE
chr5_93433466_93433965	SINE		chr7_82614603_82615102	SINE
chr5_100475085_100475584	SINE		chr7_85132944_85133443	SINE
chr5_100822696_100823195	SINE		chr7_87730164_87730663	SINE
chr5_102524341_102524840	SINE		chr7_87920981_87921480	SINE
chr5_105990772_105991271	SINE		chr7_88439053_88439552	SINE
chr5_106078191_106078690	SINE		chr7_88488796_88489295	SINE
chr5_107782111_107782610	SINE		chr7_90147415_90147914	SINE
chr5_108396990_108397489	SINE		chr7_91728219_91728718	SINE
chr5_110922913_110923412	SINE		chr7_96946697_96947196	SINE
chr5_111288168_111288667	SINE		chr7_97604576_97605075	SINE
chr5_111826681_111827180	SINE		chr7_98298874_98299373	SINE
chr5_112694475_112694974	SINE		chr7_99263979_99264478	SINE
chr5_112764406_112764905	SINE		chr7_99914547_99915046	SINE
chr5_113571490_113571989	SINE		chr7_103897360_103897859	SINE
chr5_113589274_113589773	SINE		chr7_104235984_104236483	SINE
chr5_114939419_114939918	SINE		chr7_104673419_104673918	SINE
chr5_115209682_115210181	SINE		chr7_105927445_105927944	SINE
chr5_115274070_115274569	SINE		chr7_107038575_107039074	SINE
chr5_115363007_115363506	SINE		chr7_107075658_107076157	SINE
chr5_115366713_115367212	SINE		chr7_107101893_107102392	SINE
chr5_115557318_115557817	SINE		chr7_107669204_107669703	SINE
chr5_115948076_115948575	SINE		chr7_107813848_107814347	SINE
chr5_116145256_116145755	SINE		chr7_107915989_107916488	SINE
chr5_116425514_116426013	SINE		chr7_121287513_121288012	SINE
chr5_116763852_116764351	SINE		chr7_123909648_123910147	SINE
chr5_117794502_117795001	SINE,LTR		chr7_124763610_124764109	SINE
chr5_117801837_117802336	SINE		chr7_125022414_125022913	SINE
chr5_118862566_118863065	SINE		chr7_125737964_125738463	SINE
chr5_118965838_118966337	SINE		chr7_126856632_126857131	SINE
chr5_119100197_119100696	SINE		chr7_128202616_128203115	SINE
chr5_120472152_120472651	SINE		chr7_128984221_128984720	SINE
chr5_120538453_120538952	SINE		chr7_129107737_129108236	SINE
chr5_121098361_121098860	SINE		chr7_129340814_129341313	SINE
chr5_121106318_121106817	SINE		chr7_129522833_129523332	SINE
chr5_121192130_121192629	SINE		chr7_129752951_129753450	SINE
chr5_121623008_121623507	SINE		chr7_130257059_130257558	SINE
chr5_121827062_121827561	SINE		chr7_131421095_131421594	SINE
chr5_122258107_122258606	SINE		chr7_132542257_132542756	SINE
chr5_122386953_122387452	SINE		chr7_132924878_132925377	SINE
chr5_122481427_122481926	SINE		chr7_133315161_133315660	SINE
chr5_122564197_122564696	SINE		chr7_133853057_133853556	SINE
chr5_122684963_122685462	SINE		chr7_134784715_134785214	SINE
chr5_122843799_122844298	SINE		chr7_139139381_139139880	SINE
chr5_122936159_122936658	SINE		chr7_139629143_139629642	SINE
chr5_124407146_124407645	SINE		chr7_141103553_141104052	SINE
chr5_124522867_124523366	SINE		chr7_141839566_141840065	SINE
chr5_125610659_125611158	SINE		chr7_142643444_142643943	SINE
chr5_125764472_125764971	SINE		chr7_142661843_142662342	SINE
chr5_125828652_125829151	SINE		chr7_146406138_146406637	SINE
chr5_126072017_126072516	SINE		chr7_148211339_148211838	SINE
chr5_126082710_126083209	SINE		chr7_148852042_148852541	SINE
chr5_126920891_126921390	SINE		chr7_148941632_148942131	SINE
chr5_128414641_128415140	SINE		chr7_150726751_150727250	SINE
chr5_128868690_128869189	SINE		chr8_4219377_4219876	SINE
chr5_131413942_131414441	SINE		chr8_9409408_9409907	SINE
chr5_132220932_132221431	SINE		chr8_10538299_10538798	SINE
chr5_133405805_133406304	SINE		chr8_11544441_11544940	SINE
chr5_134663116_134663615	SINE		chr8_12628956_12629455	SINE
chr5_134854607_134855106	SINE		chr8_14726284_14726783	SINE
chr5_134983322_134983821	SINE		chr8_23279610_23280109	SINE
chr5_135926856_135927355	SINE		chr8_23631075_23631574	SINE
chr5_135993125_135993624	SINE		chr8_24254944_24255443	SINE
chr5_136928413_136928912	SINE		chr8_26287863_26288362	SINE
chr5_138123678_138124177	SINE		chr8_28978924_28979423	SINE
chr5_139497299_139497798	SINE		chr8_29848723_29849222	SINE
chr5_139500381_139500880	SINE		chr8_37164732_37165231	SINE
chr5_141015930_141016429	SINE		chr8_41583066_41583565	SINE
chr5_141046314_141046813	SINE		chr8_42392020_42392519	SINE
chr5_143172843_143173342	SINE		chr8_47943544_47944043	SINE
chr5_143540583_143541082	SINE		chr8_48565256_48565755	SINE
chr5_143609873_143610372	SINE		chr8_55903884_55904383	SINE
chr5_144184890_144185389	SINE		chr8_67447388_67447887	SINE
chr5_144313621_144314120	SINE		chr8_67684494_67684993	SINE
chr5_144755580_144756079	SINE		chr8_71593159_71593658	SINE
chr5_145621677_145622176	SINE		chr8_72389225_72389724	SINE
chr5_145914403_145914902	SINE		chr8_72939366_72939865	SINE
chr5_147109139_147109638	SINE		chr8_73068909_73069408	SINE
[truncated: 2,748 more rows]

## Sheet: ES_score_denovo_1
Supplementary Data 3a - Enrichment scores of ChIP peaks or accessible motifs for TEs (Fig. 5a)
Each row shows the type (TE class, family) of TE subfamily to which it belongs, the ChIP peak enrichment score (ES_peak), and the accessible motif enrichment score (ES_motif), Fisher’s exact test (p-value) with the Benjamini-Hochberg correction (q-value) based on the numbers used to calculate the enrichment scores of ES_peak or ES_motif.
de novo 1 (Neurod2)
TE_subfamily	TE_class	TE_family	ES_peak	Length_of_overlap_between_TF_peak_and_TE [bp]	Length_of_TF_peak [bp]	Length_of_TE [bp]	Length_of_genome [bp]	p-value (peak)	q-value (peak)	ES_motif	Number_of_ATAC_peaks_with_motif_in_TE	Number_of_ATAC_peaks_with_motif	Length_of_TE [bp]	Length_of_genome [bp]	p-value (motif)	q-value (motif)
MER130	Unknown	Unknown	7.06933	991	1236918	15838	2654895218	0	0	7.02165	22	28382	15838	2654895218	8.33437e-39	9.86233e-38
UCON31	Unknown	Unknown	6.49109	584	1236918	13935	2654895218	0	0	4.33186	3	28382	13935	2654895218	0.000493263	0.000833849
MamRep137	DNA	DNA/TcMar?	4.52716	565	1236918	52595	2654895218	0	0	3.83068	8	28382	52595	2654895218	1.50796e-07	3.45371e-07
L3	LINE	LINE/CR1	-0.401144	415	1236918	1176281	2654895218	3.54864e-09	3.6515e-09	2.49726	71	28382	1176281	2654895218	6.08764e-30	4.80247e-29
MER102b	DNA	DNA/hAT-Charlie	4.01515	690	1236918	91596	2654895218	0	0	2.03032	4	28382	91596	2654895218	0.0177449	0.0233313
MLT1G1	LTR	LTR/ERVL-MaLR	1.86539	396	1236918	233273	2654895218	8.79606e-100	1.15652e-99	1.68166	8	28382	233273	2654895218	0.00418851	0.00632732
MIR3	SINE	SINE/MIR	-0.171018	656	1236918	1585229	2654895218	0.0021065	0.00213659	1.64498	53	28382	1585229	2654895218	2.10537e-12	6.22839e-12
L2b	LINE	LINE/L2	0.118952	860	1236918	1699796	2654895218	0.016396	0.016396	1.30824	45	28382	1699796	2654895218	9.6396e-08	2.28137e-07
MLT1H	LTR	LTR/ERVL-MaLR	0.846028	388	1236918	463296	2654895218	6.1628e-26	6.94538e-26	1.27671	12	28382	463296	2654895218	0.00508104	0.00736233
B2_Mm2	SINE	SINE/B2	-2.87313	875	1236918	13759803	2654895218	0	0	1.25469	351	28382	13759803	2654895218	8.24924e-46	1.17139e-44
L2c	LINE	LINE/L2	0.33851	914	1236918	1551497	2654895218	8.24127e-12	8.60485e-12	1.07737	35	28382	1551497	2654895218	6.41726e-05	0.000119902
LTR16A	LTR	LTR/ERVL	1.41923	388	1236918	311393	2654895218	2.05479e-62	2.51534e-62	1.0723	7	28382	311393	2654895218	0.0529229	0.0647849
MLT1K	LTR	LTR/ERVL-MaLR	0.890122	437	1236918	506098	2654895218	1.31504e-31	1.50593e-31	1.02369	11	28382	506098	2654895218	0.0272684	0.0345724
RLTR34C_MM	LTR	LTR/ERVK	2.57786	701	1236918	252007	2654895218	1.19261e-292	2.17115e-292	0.892143	5	28382	252007	2654895218	0.203816	0.233403
MLT1B	LTR	LTR/ERVL-MaLR	-1.65335	281	1236918	1897229	2654895218	9.71192e-124	1.37909e-123	0.827782	36	28382	1897229	2654895218	0.00166059	0.00256309
MIRc	SINE	SINE/MIR	-1.40805	424	1236918	2415119	2654895218	1.28342e-126	1.85965e-126	0.801509	45	28382	2415119	2654895218	0.000519401	0.000838125
MIRb	SINE	SINE/MIR	-1.53051	875	1236918	5425558	2654895218	3.4830228e-316	6.5077531e-316	0.756689	98	28382	5425558	2654895218	1.44041e-06	3.00791e-06
MIR	SINE	SINE/MIR	-1.44495	851	1236918	4972898	2654895218	4.17169e-268	7.40475e-268	0.677055	85	28382	4972898	2654895218	4.84935e-05	9.30551e-05
L1M5	LINE	LINE/L1	-2.16237	398	1236918	3824100	2654895218	0	0	0.553521	60	28382	3824100	2654895218	0.00468511	0.00693006
B3	SINE	SINE/B2	-1.79029	3318	1236918	24632881	2654895218	0	0	0.540438	383	28382	24632881	2654895218	6.11586e-12	1.7369e-11
L2a	LINE	LINE/L2	-0.854483	1046	1236918	4059411	2654895218	7.39839e-100	9.91105e-100	0.39337	57	28382	4059411	2654895218	0.0476289	0.0593273
ORR1E	LTR	LTR/ERVL-MaLR	-2.40152	564	1236918	6396088	2654895218	0	0	0.226489	80	28382	6396088	2654895218	0.163367	0.190149
MLT1A	LTR	LTR/ERVL-MaLR	0.467982	614	1236918	952792	2654895218	2.26424e-14	2.39942e-14	0.110949	11	28382	952792	2654895218	0.752455	0.763205
B2_Mm1a	SINE	SINE/B2	-1.51023	506	1236918	3093717	2654895218	5.61072e-178	8.66002e-178	-0.0475907	32	28382	3093717	2654895218	0.930694	0.930694
MLT1C	LTR	LTR/ERVL-MaLR	-0.614193	513	1236918	1685444	2654895218	4.56961e-25	5.06941e-25	-0.171378	16	28382	1685444	2654895218	0.724061	0.756005
ORR1D2	LTR	LTR/ERVL-MaLR	-1.14262	784	1236918	3715223	2654895218	2.10961e-143	3.12047e-143	-0.267304	33	28382	3715223	2654895218	0.339626	0.376773
RMER15	LTR	LTR/ERVL	-0.616634	1200	1236918	3949235	2654895218	5.82762e-57	6.89602e-57	-0.31236	34	28382	3949235	2654895218	0.246853	0.278199
RMER6A	LTR	LTR/ERVK	-0.58962	553	1236918	1786179	2654895218	8.09393e-25	8.84106e-25	-0.348235	15	28382	1786179	2654895218	0.421839	0.453796
L1MD2	LINE	LINE/L1	-1.77472	114	1236918	837251	2654895218	1.08296e-60	1.30322e-60	-0.354627	7	28382	837251	2654895218	0.735758	0.757084
MLT1A1	LTR	LTR/ERVL-MaLR	-1.46121	240	1236918	1418358	2654895218	5.53279e-79	7.01479e-79	-0.46304	11	28382	1418358	2654895218	0.366256	0.400064
B3A	SINE	SINE/B2	-5.75799	119	1236918	13822358	2654895218	0	0	-0.479261	106	28382	13822358	2654895218	0.00037951	0.00067363
RMER1B	Other	Other	-2.6162	258	1236918	3395325	2654895218	0	0	-0.537943	25	28382	3395325	2654895218	0.0667522	0.0789901
B2_Mm1t	SINE	SINE/B2	-2.17286	392	1236918	3793911	2654895218	0	0	-0.641496	26	28382	3793911	2654895218	0.0221532	0.0285978
MTEb	LTR	LTR/ERVL-MaLR	-0.791159	649	1236918	2410536	2654895218	4.17609e-53	4.86069e-53	-0.687603	16	28382	2410536	2654895218	0.0598929	0.0720745
MT2A	LTR	LTR/ERVL	-1.02417	837	1236918	3653735	2654895218	1.4547e-119	2.02517e-119	-0.702659	24	28382	3653735	2654895218	0.0128643	0.0172333
RLTR44-int	LTR	LTR/ERVK	1.83391	761	1236918	458174	2654895218	1.48492e-184	2.39611e-184	-0.707254	3	28382	458174	2654895218	0.645758	0.684311
B1_Mur2	SINE	SINE/Alu	-6.36062	22	1236918	3880313	2654895218	0	0	-0.730566	25	28382	3880313	2654895218	0.00806106	0.0110064
MTE2b	LTR	LTR/ERVL-MaLR	-0.889339	842	1236918	3347620	2654895218	4.19536e-88	5.41582e-88	-0.839457	20	28382	3347620	2654895218	0.00564627	0.0078605
B4	SINE	SINE/B4	-2.95181	647	1236918	10744707	2654895218	0	0	-0.843804	64	28382	10744707	2654895218	3.13496e-07	6.74491e-07
MTEa	LTR	LTR/ERVL-MaLR	-1.47345	764	1236918	4553561	2654895218	2.34883e-252	3.97063e-252	-0.850357	27	28382	4553561	2654895218	0.00117773	0.00185819
B4A	SINE	SINE/B4	-3.04269	1095	1236918	19367004	2654895218	0	0	-0.938891	108	28382	19367004	2654895218	6.05215e-14	2.14851e-13
MTE2a	LTR	LTR/ERVL-MaLR	-0.71522	1116	1236918	3932543	2654895218	1.54899e-72	1.92944e-72	-1.00139	21	28382	3932543	2654895218	0.000488776	0.000846417
B1F1	SINE	SINE/Alu	-1.99186	262	1236918	2236756	2654895218	1.86849e-183	2.94806e-183	-1.12023	11	28382	2236756	2654895218	0.00543637	0.00771964
MTD	LTR	LTR/ERVL-MaLR	-3.88312	415	1236918	13142859	2654895218	0	0	-1.13446	64	28382	13142859	2654895218	8.49276e-13	2.74085e-12
Lx8	LINE	LINE/L1	-3.70097	582	1236918	16245457	2654895218	0	0	-1.17343	77	28382	16245457	2654895218	3.14674e-16	1.24121e-15
Lx7	LINE	LINE/L1	-2.46015	1361	1236918	16074735	2654895218	0	0	-1.25505	72	28382	16074735	2654895218	1.50466e-17	6.67692e-17
RSINE1	SINE	SINE/B4	-2.97328	850	1236918	14327536	2654895218	0	0	-1.35208	60	28382	14327536	2654895218	1.86222e-17	7.77751e-17
PB1D9	SINE	SINE/Alu	-2.19096	289	1236918	2832354	2654895218	1.23286e-258	2.13496e-258	-1.46082	11	28382	2832354	2654895218	0.000115799	0.000210814
L1VL4	LINE	LINE/L1	-2.93107	378	1236918	6187821	2654895218	0	0	-1.46272	24	28382	6187821	2654895218	5.22273e-09	1.32434e-08
Lx9	LINE	LINE/L1	-7.07496	55	1236918	15916366	2654895218	0	0	-1.55271	58	28382	15916366	2654895218	5.43733e-23	2.96962e-22
B1_Mur4	SINE	SINE/Alu	-3.24765	243	1236918	4953976	2654895218	0	0	-1.55691	18	28382	4953976	2654895218	5.96796e-08	1.46112e-07
B1_Mur3	SINE	SINE/Alu	-1.13189	650	1236918	3057394	2654895218	1.05413e-116	1.4393e-116	-1.57112	11	28382	3057394	2654895218	2.2195e-05	4.37735e-05
PB1D10	SINE	SINE/Alu	-4.80222	115	1236918	6886783	2654895218	0	0	-1.80976	21	28382	6886783	2654895218	9.21744e-13	2.84538e-12
L1_Mur3	LINE	LINE/L1	-5.2737	150	1236918	12454888	2654895218	0	0	-1.88696	36	28382	12454888	2654895218	4.00441e-23	2.36927e-22
ID_B1	SINE	SINE/B4	-3.48066	607	1236918	14543788	2654895218	0	0	-2.03265	38	28382	14543788	2654895218	3.29108e-29	2.33667e-28
RMER4B	LTR	LTR/ERVK	-0.488604	518	1236918	1559986	2654895218	3.97061e-16	4.27141e-16	-2.05978	4	28382	1559986	2654895218	0.00050481	0.000833523
ORR1D1	LTR	LTR/ERVL-MaLR	-2.40851	441	1236918	5025495	2654895218	0	0	-2.16255	12	28382	5025495	2654895218	1.76166e-11	4.81069e-11
ORR1B2	LTR	LTR/ERVL-MaLR	-2.67998	158	1236918	2173289	2654895218	2.47774e-245	4.09115e-245	-2.53813	4	28382	2173289	2654895218	2.13743e-06	4.33592e-06
MTC	LTR	LTR/ERVL-MaLR	-3.31437	345	1236918	7366324	2654895218	0	0	-2.59875	13	28382	7366324	2654895218	1.11516e-19	5.65543e-19
PB1D7	SINE	SINE/Alu	-1.75243	332	1236918	2400933	2654895218	3.21938e-168	4.86332e-168	-2.68184	4	28382	2400933	2654895218	2.98625e-07	6.62575e-07
B1F	SINE	SINE/Alu	-3.43845	215	1236918	5002905	2654895218	0	0	-2.93366	7	28382	5002905	2654895218	3.14403e-15	1.17488e-14
Lx5	LINE	LINE/L1	-4.54456	346	1236918	17331301	2654895218	0	0	-3.07413	22	28382	17331301	2654895218	9.5915e-52	1.70249e-50
B1_Mus1	SINE	SINE/Alu	-2.07914	1378	1236918	12497934	2654895218	0	0	-3.15498	15	28382	12497934	2654895218	1.97233e-38	2.00051e-37
B1_Mus2	SINE	SINE/Alu	-4.27825	217	1236918	9037515	2654895218	0	0	-3.27225	10	28382	9037515	2654895218	6.02159e-29	3.88666e-28
B1_Mm	SINE	SINE/Alu	-1.99706	649	1236918	5560660	2654895218	0	0	-3.30854	6	28382	5560660	2654895218	1.93519e-18	9.15989e-18
RLTR17B_Mm	LTR	LTR/ERVK	-2.15212	400	1236918	3816086	2654895218	0	0	-3.35034	4	28382	3816086	2654895218	5.39724e-13	1.82478e-12
Lx10	LINE	LINE/L1	-3.40229	129	1236918	2927444	2654895218	0	0	-3.38293	3	28382	2927444	2654895218	2.81933e-10	7.4138e-10
L1_Mus3	LINE	LINE/L1	-6.31815	206	1236918	35279891	2654895218	0	0	-3.55902	32	28382	35279891	2654895218	2.63304e-116	9.3473e-115
Lx3_Mus	LINE	LINE/L1	-4.24679	214	1236918	8720299	2654895218	0	0	-4.2207	5	28382	8720299	2654895218	5.53841e-33	4.91534e-32
L1_Mus1	LINE	LINE/L1	-5.62573	207	1236918	21937671	2654895218	0	0	-5.55166	5	28382	21937671	2654895218	4.44498e-92	1.05198e-90
L1Md_F2	LINE	LINE/L1	-4.27187	1758	1236918	72893154	2654895218	0	0	-6.14653	11	28382	72893154	2654895218	2.86166884467827e-310	0

## Sheet: ES_score_denovo_3
Supplementary Data 3b - Enrichment scores of ChIP peaks or accessible motifs for TEs (Fig. 5a)
Each row shows the type (TE class, family) of TE subfamily to which it belongs, the ChIP peak enrichment score (ES_peak), and the accessible motif enrichment score (ES_motif), Fisher’s exact test (p-value) with the Benjamini-Hochberg correction (q-value) based on the numbers used to calculate the enrichment scores of ES_peak or ES_motif.
de novo 3 (Lhx2)
TE_subfamily	TE_class	TE_family	ES_peak	Length_of_overlap_between_TF_peak_and_TE [bp]	Length_of_TF_peak [bp]	Length_of_TE [bp]	Length_of_genome [bp]	p-value (peak)	q-value (peak)	ES_motif	Number_of_ATAC_peaks_with_motif_in_TE	Number_of_ATAC_peaks_with_motif	Length_of_TE [bp]	Length_of_genome [bp]	p-value (motif)	q-value (motif)
MamRep434	DNA	DNA/TcMar-Tigger	3.77548	2148	4285911	97164	2654895218	0	0	4.77047	8	8009	97164	2654895218	1.0466e-09	5.56006e-09
MER124	DNA?	DNA?	4.96831	2091	4285911	41376	2654895218	0	0	4.58706	3	8009	41376	2654895218	0.000295475	0.00109197
AmnSINE1	SINE	SINE/Deu	2.87185	1517	4285911	128374	2654895218	0	0	4.36861	8	8009	128374	2654895218	8.93867e-09	4.46933e-08
L3b	LINE	LINE/CR1	1.70108	864	4285911	164604	2654895218	1.49121e-184	2.18539e-184	3.33189	5	8009	164604	2654895218	0.000167021	0.00064531
LFSINE_Vert	SINE	SINE	2.79076	1371	4285911	122727	2654895218	0	0	3.01847	3	8009	122727	2654895218	0.00642831	0.0188416
MER3	DNA	DNA/hAT-Charlie	0.533973	923	4285911	394879	2654895218	3.38908e-26	3.94618e-26	2.06948	5	8009	394879	2654895218	0.00752907	0.0206442
LTR33	LTR	LTR/ERVL	0.448273	618	4285911	280575	2654895218	2.02247e-13	2.29214e-13	1.82554	3	8009	280575	2654895218	0.0543516	0.11268
RLTR20B5_MM	LTR	LTR/ERVK	1.72038	1514	4285911	284606	2654895218	0	0	1.80496	3	8009	284606	2654895218	0.0562367	0.113812
MER5B	DNA	DNA/hAT-Charlie	3.23253	8372	4285911	551754	2654895218	0	0	1.58686	5	8009	551754	2654895218	0.027438	0.0598007
BGLII	LTR	LTR/ERVK	2.20177	5879	4285911	791603	2654895218	0	0	1.55154	7	8009	791603	2654895218	0.0113283	0.0283208
MTC	LTR	LTR/ERVL-MaLR	-1.34785	4672	4285911	7366324	2654895218	0	0	1.52609	64	8009	7366324	2654895218	4.66246e-13	3.96309e-12
L4	LINE	LINE/RTE	1.39718	2112	4285911	496712	2654895218	4.975e-321	8.997e-321	1.41655	4	8009	496712	2654895218	0.0654873	0.129452
MLT1K	LTR	LTR/ERVL-MaLR	1.23492	1923	4285911	506098	2654895218	1.9076e-236	3.11819e-236	1.38954	4	8009	506098	2654895218	0.0690867	0.133463
L2c	LINE	LINE/L2	1.47945	6984	4285911	1551497	2654895218	0	0	1.35833	12	8009	1551497	2654895218	0.00329378	0.0103693
RMER5	LTR	LTR/ERV1	0.0320211	3434	4285911	2080488	2654895218	0.19508	0.197402	1.15747	14	8009	2080488	2654895218	0.00720337	0.0204095
[truncated: 70 more rows]

## Sheet: z-score_denovo_1
Supplementary Data 3c - Enrichment scores of ChIP peaks or accessible motifs for TEs
[truncated: 74 more rows]

[truncated: 2 more sheets: z-score_denovo_3, Neuron]
